# Supplementary material for: The Holozoan Capsaspora owczarzaki Possesses a Diverse Complement of Active Transposable Element Families
Source: Genome Biol Evol. 2014 Apr 2;6(4):949–63. doi: 10.1093/gbe/evu068 (PMC4007536; doi:10.1093/gbe/evu068)
Supplement: Supplementary Data [file supp_evu068_suppl_data.zip]

Archive with 8 entries (8 files):
- Supporting Information File 4
- Figure S1.pdf
- Figure S2.pdf
- Figure S3.pdf
- Figure S4.pdf
- Supplementary Information File 1.doc
- Supplementary Information File 2.xlsx
- Supporting Information File 3
