# Supplementary material for: The Holozoan Capsaspora owczarzaki Possesses a Diverse Complement of Active Transposable Element Families
Source: Genome Biol Evol. 2014 Apr 2;6(4):949–63. doi: 10.1093/gbe/evu068 (PMC4007536; doi:10.1093/gbe/evu068)
Supplement: Supplementary Data [file supp_evu068_suppl_data.zip › Supplementary Information File 2.xlsx]

## Sheet: Sheet1
	Adherent 1	Adherent 2	Adherent 3	Floating 1	Floating 2	Floating 3	Aggregate 1	Aggregate 2	Aggregate 3	ANOVA	t-test
Cocv1	925.8	886.332	966.865	436.099	430.393	475.352	816.371	829.342	933.932	<0.001***	-
Cocv2	9.2	1.00412	2.22046	84.1192	58.3317	117.426	6.04488	1.50179	2.1041	0.002**	Floating**
Cocv3	99	99.7086	125.504	62.0141	59.4878	71.2868	134.551	141.61	166.989	0.001***	Aggregate*
Cocv4	0.1	0.100412	0.193083	0.100023	0.105102	0.106557	0	0.088341	0.095641	0.223	n/a
Cocv5	16.6	5.2214	6.951	239.655	166.692	285.041	58.4685	19.6116	26.6838	0.001***	Floating**
CoL1	49	35.9473	32.9207	8.00182	9.77449	16.4098	10.0053	11.926	12.9115	0.001***	Adherent**
CoL2	134.2	80.9317	86.8875	80.3183	74.9378	72.7786	60.1361	75.0896	82.8249	0.203	n/a
CoL3	1.8	0.803292	0.965416	1.40032	0.840817	1.81147	0.833776	0.441703	0.478204	0.156	n/a
CoL4	75.2	49.3021	45.6642	56.0128	54.6531	59.672	54.5081	62.5452	59.0104	0.961	n/a
Cobalt1	56.7	38.4576	45.6642	174.74	209.048	230.377	33.4553	27.2089	32.5179	<0.001***	Floating***
Cobalt2	30.7	20.3835	31.6657	83.319	34.3684	38.3606	3.02244	2.12018	2.48666	<0.05*	-
Cobalt3	1.6	1.00412	0.965416	5.20118	2.31225	2.77049	1.77177	6.80223	3.06051	0.217	n/a
CoCACTA1	4.8	3.41399	3.28242	0.800182	0.840817	1.38524	4.37732	4.77039	4.20819	0.001	-
CoCACTA2	4.9	2.30946	2.317	0.600137	0.945919	0.959015	0.729554	0.618385	0.669485	<0.05*	-
Com1	40.7	33.5374	38.4236	49.0112	48.1367	51.5737	32.413	39.7533	38.7345	<0.01**	Floating**
Com2	9	7.63127	7.43371	6.6015	7.35715	9.69671	6.1491	7.33228	7.07742	0.426	n/a
Cop1	153	117.582	120.387	245.156	260.968	266.18	129.235	144.525	143.27	<0.001***	Floating***
Cop2	171	150.617	164.603	180.141	160.911	172.516	105.681	132.511	125.576	<0.01**	-
Cop3	84.9	48.6996	48.9466	173.84	225.234	262.877	95.78	90.9909	96.0233	0.001***	Floating***
Cop4	202.4	161.06	218.377	21.2048	20.1796	24.0819	40.3339	38.4282	43.0384	<0.001***	Adherent***
Cop5	2.3	1.00412	1.25504	1.50034	1.89184	2.34426	0.208444	0.265022	0.286922	<0.05*	-
CoTc1	652.4	695.45	688.342	944.315	956.849	852.777	757.902	950.899	991.412	<0.05*	-
CoTc2	10.6	6.32592	7.14408	8.20187	5.99082	7.56556	7.92087	7.77398	8.89459	0.729	n/a
