# Supplementary material for: The Holozoan Capsaspora owczarzaki Possesses a Diverse Complement of Active Transposable Element Families
Source: Genome Biol Evol. 2014 Apr 2;6(4):949–63. doi: 10.1093/gbe/evu068 (PMC4007536; doi:10.1093/gbe/evu068)
Supplement: Supplementary Data [file supp_evu068_suppl_data.zip › Supporting Information File 3]

Cobalt1 Phylogeny 5' ITR
18 314
AAACAAAATA_1998535306    CAGTATTGTGCGTCCGAAGATGAAAACTGCAATATGAGGTTGGAAATAGAAACGGACGATTT-GGTTTTTAAACATTTGAAATGGTACAAATTTGTAGTGCGATTTTGGACAAAATGCTATCGATTTGGTTTTTAAAAACACGAAACTGTCCAAACTGCGCCCGAGTTGGTTTTTGCCAAGATAAGGTCTGG-TTTTTTGGCGCGAAAACTTTGGAATAAAAGCTTGAAACTGAAAATTCGCACTCTTGGTTGGGAAATTGCCACTTCATGTTTGGGATTTGCAAACACCCCCAGACGAACCTGCTCTGTAGCC
AACAATGATA_1998254117    CAGTATTGTGCGTCCGAAG-TGAAAACTGCAAAATGAGTTTGGAAATAGAAACGGACGATTT-GGTTTTTAAACATATGAAATGGTACAAATTTGTAGTGCGATTTTGGACAAAATGCTATCGATTTGGTTTTTAAAAACACGAAACTGTCCAAACTGCGCCCGAGTTGGTTTTTGCCAAGATAAGGTCTGG-TTTTTTGGCGCGAACAATTTGGAATAACAGCTTGAAACTGAAAATTCGCACTCTTGGTTGGGAAATTGCCACTTCATGTTTGGGATTTGCAAACACCCCCAGACGAACCTGCTCTGTAGCC
AACGAAAATA_2125300223    CAGTATTGTGCGTCCGAAGATGAAAACTGCAATATGAGTTTGGAAATAGAAACGGACGATTT-GGTTTTTAAACATTTGAAATGGTACAAATTTGTAGTGCGATTTTGGACAAAATGCTATCGATTTGGTTTTTAAAAACACGAAACTGTCCAAACTGCGCCCGAGTTGGTTTTTGCCAAGATAAGGTCTGGTTTTTTTGGCGCGAACAATTTGGAATAAAAGCTTGAAACTGAAAATTCGCACTCTTGGTTGGGAAATTGCCACTTCATGTTTGGGATTTGCAAACACCCCCAGACGAACCTGCTCTGTAGTC
AATAATCATA_1998519286    CAGTATTGTGCGTCCGAAGATGAAAACTGCAATATGAGTTTGGAAATAGAAACGGACGATTT-GGTTTTTAAACATTTGAAATGGTACAAATTTGTAGTGCGATTTTGGACAAAATGCTATCGATTTGGTTTTTAAAAACACGAAACTGTCCAAACTGCGCCCGAGTTGGTTTTTGCCAAGATAAGGTCTGGTTTTTTTGGCGCGAACAATTTGGAATAAAAGCTTGAAACTGAAAATTCGCACTCTTGGTTGGGAAATTGCCACTTCATGTTTGGGATTTGCAAACACCCCCAGACGAACCTGCTCTGTAGTC
ATTGACAATA_2017252210    CAGTATTGTGCGTCCGAAG-TGAAAACTGCAAAATGAGTTTGGAAATAGAAACGGACGATTT-GGTTTTTAAACATATGAAATGGTACAAATTTGTAGTGCGATTTTGGACAAAATGCTATCGATTTGGTTTTTAAAAACACGAAACTGTCCAAACTGCGCCCGAGTTGGTTTTTGCCAAGATAAGGTCTGG-TTTTTTGGCGCGAACAATTTGGAATAACAGCTTGAAACTGAAAATTCGCACTCTTGGTTGGGAAATTGCCACTTCATGTTTGGGATTTGCAAACACCCCCAGACGAACCTGCTCTGTAGCC
CAATACAATA_2125232757    CAGTATTGTGCGTCCGAAG-TGAAAACTGCAAAATGAGTTTGGAAATAGAAACGGACGATTT-GGTTTTTAAACATATGAAATGGTACAAATTTGTAGTGCGATTTTGGACAAAATGCTATCGATTTGGTTTTTAAAAACACGAAACTGTCCAAACTGCGCCCGAGTTGGTTTTTGCCAAGATAAGGTCTGG-TTTTTTGGCGCGAACAATTTGGAATAACAGCTTGAAACTGAAAATTCGCACTCTTGGTTGGGAAATTGCCACTTCATGTTTGGGATTTGCAAACACCCCCAGACGAACCTGCTCTGTAGCC
CACACACATA_2034241797    CAGTATTGTGCGTCCGAAGATGAAAACTGCAATATGAGTTTGGAAATAGAAACGGACGATTT-GGTTTTTAAACATTTGAAATGGTACAAATTTGTAGTGCGATTTTGGACAAAATGCTATCGATTTGGTTTTTAAAAACACGAAACTGTCCAAACTGCGCCCGAGTTGGTTTTTGCCAAGATAAGGTCTGG-TTTTTTGGCGCGAACAATTTGGAATAAAAGCTTGAAACTGAAAATTCGCACTCTTGGTTGGGAAATTGCCACTTCATGTTTGGGATTTGCAAACACCCCCAGACGAACCTGCTCTGTAGTC
CCCTTTAATA_1998219199    CAGTATTGTGCGTCCGAAGATGAAAACTGCAATATGAGTTTGGAAATAGAAACGGACGATTT-GGTTTTTAACCATTTGAAATGGTACAAATTTGTAGTGCGATTTTGGACAAAATGCTATCGATTTGGTTTTTAAAAACACGAAACTGTCCAAACTGCGCCCGAGTTGGTTTTTGCCAAGATAAGGTCTGG-TTTTTTGGCGCGAAAAATTTGGAACAAAAGCTTGAAACTGAAAATTCGCACTCTTGGTTGGGAAATTGCCACTTCATGTTTGGGATTTGCAAACACCCCCAGACGAACCTGCTCTGTAGCC
CCTGACGATA_2125283636    CAGTATTGTGCGTCCGAAGATGAAAACTGCAAAATGAGTTTGGAAATAGAAACGGACGATTT-GGTTTTTAAACATTTGAAGTGGTAGAAATTTGTAGTGCGATTTTGGACAAAATGCTATCGATTTGGTTTTTAAAAACACGAAACTGTCCAAACTGCGCCCGAGTTGGTTTTTGCCAAGATAAGGTCTGG-TTTTTTGGCGCGAACAATTTGGAATAAAAGCTTGAAACTGAAAATTCGCACTCTTGGTTGGGAAAATGCCACTTCATGTTTGGGATTTGCAAACACCCCCAGACGAACCTGCTCTGTAGCC
CGACATGATA_1988277777    CAGTATTGTGCGTCCGAAGATGAAAACTGCAATATGAGGTTGGAAATAGAAACGGACGATTT-GGTTTTTAAACATTTGAAATGGTACAAATTTGTAGTGCGATTTTGGACAAAATGCTATCGATTTGGTTTTTAAAAACACGAAACTGTCCAAACTGCGCCCGAGTTGGTTTTTGCCAAGATAAGGTCTGG-TTTTTTGGCGCGAAAACTTTGGAATAAAAGCTTGAAACTGAAAATTCGCACTCTTGGTTGGGAAATTGCCACTTCATGTTTGGGATTTGCAAACACCCCCAGACGAACCTGCTCTGTAGCC
GGATTTGATA_2125269713    CAGTATTGTGCGTCCGAAG-TGAAAACTGCAAAATGAGTTTGGAAATAGAAACGGACGATTT-GGTTTTTAAACATATGAAATGGTACAAATTTGTAGTGCGATTTTGGACAAAATGCTATCGATTTGGTTTTTAAAAACACGAAACTGTCCAAACTGCGCCCGAGTTGGTTTTTGCCAAGATAAGGTCTGG-TTTTTTGGCGCGAACAATTTGGAATAACAGCTTGAAACTGAAAATTCGCACTCTTGGTTGGGAAATTGCCACTTCATGTTTGGGATTTGCAAACACCCCCAGACGAACCTGCTCTGTAGCC
GTAGTTGTTA_1998234256    CAGTATTGTGCGTCCGAAGATGAAAACTGCAATATGAGGTTGGAAATAGAAACGGACGATTT-GGTTTTTAAACATTTGAAATGGTACAAATTTGTAGTGCGATTTTGGACAAAATGCTATCGATTTGGTTTTTAAAAACACGAAACTGTCCAAACTGCGCCCGAGTTGGTTTTTGCCAAGATAAGGTCTGG-TTTTTTGGCGCGAAAACTTTGGAATAAAAGCTTGAAACTGAAAATTCGCACTCTTGGTTGGGAAATTGCCACTTCATGTTTGGGATTTGCAAACACCCCCAGACGAACCTGCTCTGTAGCC
TAAATTCATAa_1988849213   CAGTATTGTGCGTCCGAAGATGAAAACTGCAATATGAGTTTGGAAATAGAAACGGACGATTT-GGTTTTTAAACATTTGAAATGGTACAAATTTGTAGTGCGATTTTGGACAAAATGCTATCGATTTGGGTTTTAAAAACACGAAACTGTCCAAACTGCGCCCGAGTTGGTTTTTGCCAAGATAAGGTCTGG-TTTTTTGGCGCGAACAATTTGGAATAACAGCTTGAAACTGAAAATTCGCACTCTTGGTTGGGAAATTGCCACTTCATGTTTGGGATTTGCAAACACCCCCAGACGAACCTGCTCTGTAGCC
TAAATTCATAb_2017314999   CAGTATTGTGCGTCCGAAGATGAAAACTGCAATATGAGTTTGGAAATAGAAACGGACGATTT-GGTTTTTAACCATTTGAAATGGTACAAATTTGTAGTGCGATTTTGGACAAAATGCTATCGATTTGGTTTTTAAAAACACGAAACTGTCCAAACTGCGCCCGAGTTGGTTTTTGCCAAGATAAGGTCTGG-TTTTTTGGCGCGAAAAATTTGGAACAAAAGCTTGAAACTGAAAATTCGCACTCTTGGTTGGGAAATTGCCACTTCATGTTTGGGATTTGCAAACACCCCCAGACGAACCTGCTCTGTAGCC
TGTAGTGATA_2125302207    CAGTATTGTGCGTCCGAAG-TGAAAACTGCAAAATGAGTTTGGAAATAGAAACGGACGATTTGGGTTTTTAAACATATGAAATGGTACAAATTTGTAGTGCGATTTTGGACAAAATGCTATCGATTTGGTTTTTAAAAACACGAAACTGTCCAAACTGCGCCCGAGTTGGTTTTTGCCAAGATAAGGTCTGG-TTTTTTGGCGCGAACAATTTGGAATAACAGCTTGAAACTGAAAATTCGCACTCTTGGTTGGGAAATTGCCACTTCATGTTTGGGATTTGCAAACACCCCCAGACGAACCTGCTCTGTAGCC
TTAAAAAATA_1998235335    CAGTATTGTGCGTCCGAAGATGAAAACTGCAATATGAGTTTGGAAATAGAAACGGACGATTT-GGTTTTTAAACATTTGAAATGGTACAAATTTGTAGTGCGATTTTGGACAAAATGCTATCGATTTGGTTTTTAAAAACACGAAACTGTCCAAACTGCGCCCGAGTTGGTTTTTGCCAAGATAAGGTCTGG-TTTTTTGGCGCGAAAACTTTGGAATAAAAGCTTGAAACTGAAAATTCGCACTCTTGGTTGGGAAATTGCCACTTCATGTTTGGGATTTGCAAACACCCCCAGACGAACCTGCTCTGTAGCC
TTCATTGATA_1998214344    CAGTATTGTGCGTCCGAAGATGAAAACTGCAAAATGAGTTTGGAAATAGAAACGGACGATTT-GGTTTTTAAACATTTGAAGTGGTAGAAATTTGTAGTGCGATTTTGGACAAAATGCTATCGATTTGGTTTTTAAAAACACGAAACTGTCCAAACTGCGCCCGAGTTGGTTTTTGCCAAGATAAGGTCTGG-TTTTTTGGCGCGAACAATTTGGAATAAAAGCTTGAAACTGAAAATTCGCACTCTTGGTTGGGAAAATGCCACTTCATGTTTGGGATTTGCAAACACCCCCAGACGAACCTGCTCTGTAGCC
TTTATGTATA_2125270601    CAGTATTGTGCGTCCGAAGATGAAAACTGCAAAATGAGTTTGGAAATAGAAACGGACGATTT-GGTTTTTAAACATTTGAAGTGGTAGAAATTTGTAGTGCGATTTTGGACAAAATGCTATCGATTTGGTTTTTAAAAACACGAAACTGTCCAAACTGCGCCCGAGTTGGTTTTTGCCAAGATAAGGTCTGG-TTTTTTGGCGCGAACAATTTGGAATAAAAGCTTGAAACTGAAAATTCGCACTCTTGGTTGGGAAAATGCCACTTCATGTTTGGGATTTGCAAACACCCCCAGACGAACCTGCTCTGTAGCC

Cobalt1 Diversity 5' ITR
17 314
AAACAAAATA    CAGTATTGTGCGTCCGAAGATGAAAACTGCAATATGAGGTTGGAAATAGAAACGGACGATTT-GGTTTTTAAACATTTGAAATGGTACAAATTTGTAGTGCGATTTTGGACAAAATGCTATCGATTTGGTTTTTAAAAACACGAAACTGTCCAAACTGCGCCCGAGTTGGTTTTTGCCAAGATAAGGTCTGG-TTTTTTGGCGCGAAAACTTTGGAATAAAAGCTTGAAACTGAAAATTCGCACTCTTGGTTGGGAAATTGCCACTTCATGTTTGGGATTTGCAAACACCCCCAGACGAACCTGCTCTGTAGCC
AACAATGATA    CAGTATTGTGCGTCCGAAG-TGAAAACTGCAAAATGAGTTTGGAAATAGAAACGGACGATTT-GGTTTTTAAACATATGAAATGGTACAAATTTGTAGTGCGATTTTGGACAAAATGCTATCGATTTGGTTTTTAAAAACACGAAACTGTCCAAACTGCGCCCGAGTTGGTTTTTGCCAAGATAAGGTCTGG-TTTTTTGGCGCGAACAATTTGGAATAACAGCTTGAAACTGAAAATTCGCACTCTTGGTTGGGAAATTGCCACTTCATGTTTGGGATTTGCAAACACCCCCAGACGAACCTGCTCTGTAGCC
AACGAAAATA    CAGTATTGTGCGTCCGAAGATGAAAACTGCAATATGAGTTTGGAAATAGAAACGGACGATTT-GGTTTTTAAACATTTGAAATGGTACAAATTTGTAGTGCGATTTTGGACAAAATGCTATCGATTTGGTTTTTAAAAACACGAAACTGTCCAAACTGCGCCCGAGTTGGTTTTTGCCAAGATAAGGTCTGGTTTTTTTGGCGCGAACAATTTGGAATAAAAGCTTGAAACTGAAAATTCGCACTCTTGGTTGGGAAATTGCCACTTCATGTTTGGGATTTGCAAACACCCCCAGACGAACCTGCTCTGTAGTC
AATAATCATA    CAGTATTGTGCGTCCGAAGATGAAAACTGCAATATGAGTTTGGAAATAGAAACGGACGATTT-GGTTTTTAAACATTTGAAATGGTACAAATTTGTAGTGCGATTTTGGACAAAATGCTATCGATTTGGTTTTTAAAAACACGAAACTGTCCAAACTGCGCCCGAGTTGGTTTTTGCCAAGATAAGGTCTGGTTTTTTTGGCGCGAACAATTTGGAATAAAAGCTTGAAACTGAAAATTCGCACTCTTGGTTGGGAAATTGCCACTTCATGTTTGGGATTTGCAAACACCCCCAGACGAACCTGCTCTGTAGTC
ATTGACAATA    CAGTATTGTGCGTCCGAAG-TGAAAACTGCAAAATGAGTTTGGAAATAGAAACGGACGATTT-GGTTTTTAAACATATGAAATGGTACAAATTTGTAGTGCGATTTTGGACAAAATGCTATCGATTTGGTTTTTAAAAACACGAAACTGTCCAAACTGCGCCCGAGTTGGTTTTTGCCAAGATAAGGTCTGG-TTTTTTGGCGCGAACAATTTGGAATAACAGCTTGAAACTGAAAATTCGCACTCTTGGTTGGGAAATTGCCACTTCATGTTTGGGATTTGCAAACACCCCCAGACGAACCTGCTCTGTAGCC
CAATACAATA    CAGTATTGTGCGTCCGAAG-TGAAAACTGCAAAATGAGTTTGGAAATAGAAACGGACGATTT-GGTTTTTAAACATATGAAATGGTACAAATTTGTAGTGCGATTTTGGACAAAATGCTATCGATTTGGTTTTTAAAAACACGAAACTGTCCAAACTGCGCCCGAGTTGGTTTTTGCCAAGATAAGGTCTGG-TTTTTTGGCGCGAACAATTTGGAATAACAGCTTGAAACTGAAAATTCGCACTCTTGGTTGGGAAATTGCCACTTCATGTTTGGGATTTGCAAACACCCCCAGACGAACCTGCTCTGTAGCC
CACACACATA    CAGTATTGTGCGTCCGAAGATGAAAACTGCAATATGAGTTTGGAAATAGAAACGGACGATTT-GGTTTTTAAACATTTGAAATGGTACAAATTTGTAGTGCGATTTTGGACAAAATGCTATCGATTTGGTTTTTAAAAACACGAAACTGTCCAAACTGCGCCCGAGTTGGTTTTTGCCAAGATAAGGTCTGG-TTTTTTGGCGCGAACAATTTGGAATAAAAGCTTGAAACTGAAAATTCGCACTCTTGGTTGGGAAATTGCCACTTCATGTTTGGGATTTGCAAACACCCCCAGACGAACCTGCTCTGTAGTC
CCCTTTAATA    CAGTATTGTGCGTCCGAAGATGAAAACTGCAATATGAGTTTGGAAATAGAAACGGACGATTT-GGTTTTTAACCATTTGAAATGGTACAAATTTGTAGTGCGATTTTGGACAAAATGCTATCGATTTGGTTTTTAAAAACACGAAACTGTCCAAACTGCGCCCGAGTTGGTTTTTGCCAAGATAAGGTCTGG-TTTTTTGGCGCGAAAAATTTGGAACAAAAGCTTGAAACTGAAAATTCGCACTCTTGGTTGGGAAATTGCCACTTCATGTTTGGGATTTGCAAACACCCCCAGACGAACCTGCTCTGTAGCC
CCTGACGATA    CAGTATTGTGCGTCCGAAGATGAAAACTGCAAAATGAGTTTGGAAATAGAAACGGACGATTT-GGTTTTTAAACATTTGAAGTGGTAGAAATTTGTAGTGCGATTTTGGACAAAATGCTATCGATTTGGTTTTTAAAAACACGAAACTGTCCAAACTGCGCCCGAGTTGGTTTTTGCCAAGATAAGGTCTGG-TTTTTTGGCGCGAACAATTTGGAATAAAAGCTTGAAACTGAAAATTCGCACTCTTGGTTGGGAAAATGCCACTTCATGTTTGGGATTTGCAAACACCCCCAGACGAACCTGCTCTGTAGCC
CGACATGATA    CAGTATTGTGCGTCCGAAGATGAAAACTGCAATATGAGGTTGGAAATAGAAACGGACGATTT-GGTTTTTAAACATTTGAAATGGTACAAATTTGTAGTGCGATTTTGGACAAAATGCTATCGATTTGGTTTTTAAAAACACGAAACTGTCCAAACTGCGCCCGAGTTGGTTTTTGCCAAGATAAGGTCTGG-TTTTTTGGCGCGAAAACTTTGGAATAAAAGCTTGAAACTGAAAATTCGCACTCTTGGTTGGGAAATTGCCACTTCATGTTTGGGATTTGCAAACACCCCCAGACGAACCTGCTCTGTAGCC
GGATTTGATA    CAGTATTGTGCGTCCGAAG-TGAAAACTGCAAAATGAGTTTGGAAATAGAAACGGACGATTT-GGTTTTTAAACATATGAAATGGTACAAATTTGTAGTGCGATTTTGGACAAAATGCTATCGATTTGGTTTTTAAAAACACGAAACTGTCCAAACTGCGCCCGAGTTGGTTTTTGCCAAGATAAGGTCTGG-TTTTTTGGCGCGAACAATTTGGAATAACAGCTTGAAACTGAAAATTCGCACTCTTGGTTGGGAAATTGCCACTTCATGTTTGGGATTTGCAAACACCCCCAGACGAACCTGCTCTGTAGCC
GTAGTTGTTA    CAGTATTGTGCGTCCGAAGATGAAAACTGCAATATGAGGTTGGAAATAGAAACGGACGATTT-GGTTTTTAAACATTTGAAATGGTACAAATTTGTAGTGCGATTTTGGACAAAATGCTATCGATTTGGTTTTTAAAAACACGAAACTGTCCAAACTGCGCCCGAGTTGGTTTTTGCCAAGATAAGGTCTGG-TTTTTTGGCGCGAAAACTTTGGAATAAAAGCTTGAAACTGAAAATTCGCACTCTTGGTTGGGAAATTGCCACTTCATGTTTGGGATTTGCAAACACCCCCAGACGAACCTGCTCTGTAGCC
TAAATTCATAa   CAGTATTGTGCGTCCGAAGATGAAAACTGCAATATGAGTTTGGAAATAGAAACGGACGATTT-GGTTTTTAAACATTTGAAATGGTACAAATTTGTAGTGCGATTTTGGACAAAATGCTATCGATTTGGGTTTTAAAAACACGAAACTGTCCAAACTGCGCCCGAGTTGGTTTTTGCCAAGATAAGGTCTGG-TTTTTTGGCGCGAACAATTTGGAATAACAGCTTGAAACTGAAAATTCGCACTCTTGGTTGGGAAATTGCCACTTCATGTTTGGGATTTGCAAACACCCCCAGACGAACCTGCTCTGTAGCC
TGTAGTGATA    CAGTATTGTGCGTCCGAAG-TGAAAACTGCAAAATGAGTTTGGAAATAGAAACGGACGATTTGGGTTTTTAAACATATGAAATGGTACAAATTTGTAGTGCGATTTTGGACAAAATGCTATCGATTTGGTTTTTAAAAACACGAAACTGTCCAAACTGCGCCCGAGTTGGTTTTTGCCAAGATAAGGTCTGG-TTTTTTGGCGCGAACAATTTGGAATAACAGCTTGAAACTGAAAATTCGCACTCTTGGTTGGGAAATTGCCACTTCATGTTTGGGATTTGCAAACACCCCCAGACGAACCTGCTCTGTAGCC
TTAAAAAATA    CAGTATTGTGCGTCCGAAGATGAAAACTGCAATATGAGTTTGGAAATAGAAACGGACGATTT-GGTTTTTAAACATTTGAAATGGTACAAATTTGTAGTGCGATTTTGGACAAAATGCTATCGATTTGGTTTTTAAAAACACGAAACTGTCCAAACTGCGCCCGAGTTGGTTTTTGCCAAGATAAGGTCTGG-TTTTTTGGCGCGAAAACTTTGGAATAAAAGCTTGAAACTGAAAATTCGCACTCTTGGTTGGGAAATTGCCACTTCATGTTTGGGATTTGCAAACACCCCCAGACGAACCTGCTCTGTAGCC
TTCATTGATA    CAGTATTGTGCGTCCGAAGATGAAAACTGCAAAATGAGTTTGGAAATAGAAACGGACGATTT-GGTTTTTAAACATTTGAAGTGGTAGAAATTTGTAGTGCGATTTTGGACAAAATGCTATCGATTTGGTTTTTAAAAACACGAAACTGTCCAAACTGCGCCCGAGTTGGTTTTTGCCAAGATAAGGTCTGG-TTTTTTGGCGCGAACAATTTGGAATAAAAGCTTGAAACTGAAAATTCGCACTCTTGGTTGGGAAAATGCCACTTCATGTTTGGGATTTGCAAACACCCCCAGACGAACCTGCTCTGTAGCC
TTTATGTATA    CAGTATTGTGCGTCCGAAGATGAAAACTGCAAAATGAGTTTGGAAATAGAAACGGACGATTT-GGTTTTTAAACATTTGAAGTGGTAGAAATTTGTAGTGCGATTTTGGACAAAATGCTATCGATTTGGTTTTTAAAAACACGAAACTGTCCAAACTGCGCCCGAGTTGGTTTTTGCCAAGATAAGGTCTGG-TTTTTTGGCGCGAACAATTTGGAATAAAAGCTTGAAACTGAAAATTCGCACTCTTGGTTGGGAAAATGCCACTTCATGTTTGGGATTTGCAAACACCCCCAGACGAACCTGCTCTGTAGCC


Cobalt2 Phylogeny 5' ITR
9 355
AACCACTCGA_1998256586      CACTGTTCTGCAATGGTGATGGAACACTTGTGCGAGTGGACTTTGGTATTGAACAAACACGAGTGGACTTTAGTATTGAACAAACATGTTTTGAACATTTCTGAATCGACATTGCTGCAATCGGTTTTGAACAACATGAGCAATGGACAAAGTTGATCCGGACAAAAATGCAAATAACTTTGAACAGCACCCGTTGAACAGCCGCTTTTGAACTACAAGGTCTGA----------------------------------------------------------------------------------------------------------------------------------
AGCAGAGATA_2011572382      CAGTGTTCGGCAATGGTGATGGAACACTTGTGCGCAAAG--------ATTGA------ACGAGTGGACTTTGGTATTGAACACACATGTTTTGAACATTTCTTAATCGACATTGCTGCAATCGGTTTTGAACAATGTGAGCATTGGACAAAGTTGATCCGGACAAAAATGCAAAT-ACTTTGAACAGCACCCGTTGAACAGCCGCTTTTGAACAACAAGGTCCGAACGACACTGCGACATTGACAAAACCGTGACTCGCGATTGGACAAAGAGTTTCTCACATTGAACACTGCACTCTAAATAATGAACGCTGCCTACTTTAGCACCTGAACAGTCCTGCATTCGCCAACGAGTG
CGATTTTGTA_1988848590      CAGTGTTCGGCAATGGTGATGGAACACTTGTGCGGAAAG--------ATTGA------ACGAGTGGACTTTGGTATTGAACACACATGTTTTGAACATTTCTTAATCGACATTGCTGCAATCGGTTTTGAACAATGTGAGCATTGGACAAAGTTGATCCGGGCAAAAATGCAAATAACTTTGAACAGCACCCGTTGAACAGCCGCTTTTGAACAACAAGGTCCGAACGACACTGCGACATTGAAAAAACCATGACTCGCGATTGGACAAAGAGTTTTTCACATTGAACACTGCACTCTAAATAATGAACGCTGCCTACTTTGGCACCTGAACAGTCCTGCATCCGCCAACGAGTG
GAAAAACATA_2125295979      CAGTGTTCGGCAATGGTGATGGAACACTTGTGCGGAAAG--------ATTGA------ACGAGTGGACTTTGGTATTGAACACACATGTTTTGAACATTTCTTAATCGACATTGCTGCAATCGGTTTTGAACAATGTGAGCATTGGACAAAGTTGATCCGGGCAAAAATGCAAATAACTTTGAACAGCACCCGTTGAACAGCCGCTTTTGAACAACAAGGTCCGAACGACACTGCGACATTGAAAAAACCATGACTCGCGATTGGACAAAGAGTTTTTCACATTGAACACTGCACTCTAAATAATGAACGCTGCCTACTTTGGCACCTGAACAGTCCTGCATCCGCCAACGAGTG
GCAGTCAATA_2017367398      CAGTGTTCGGCAATGGTGATGGAACACTTGTGCGGAAAG--------ATTGA------ACGAGTGGACTTTGGTATTGAACACACATGTTTTGAACATTTCTTAATCGACATTGCTGCAATCGGTTTTGAACAATGTGAGCATTGGACAAAGTTGATCCGGACAAAAATGCAAATAACTTTGAACAGCACCCGTTGAACAGCCGCTTTTGAACAACAAGGTCCGAACGACACTGCGACATTAAAAAAACCGTGACTCGCGATTGGACAAAGAGTTTTTCACATTGAACACTGCACTCTAGATTTTGAACGCTGCCTACTTTGGCACCTGAACAGTCCTGCATTCGCCAACGAGTG
TCTACATTTA_2017330565      CAGTGTTCGGCAATGGTGATGGAACACTCGTGCGGAAAG--------ATTGA------ACGAGTGGACTTTGGTATTGAACACACATGTTTTGAACATTTCTTAATCGACATTGCTGCAATCGGTTTTGAACAATGTGAGCATTGGACAAAGTTGATCCGGACAAAAATGCAAATAACTTTGAACAGCACCCGTTGAACAGCCGCTTTTGAACAACAAGGTCCGAACGACACTGCGACATTGAAAAAACCGTGACTCGCGATTGGACAAAGAGTTTTTCACATTGAACACTGCACTCTAAATAATGAACGCTGCCTACTTTGGCACCTGAACAGTCCTGCATTCGCCAACGAGTG
TGTATCTGTG_2011609580      CAGTGTTCGGCAATGGTGATGGAACACTCGTGCGGAAAG--------ATTGA------ACGAGTGGACTTTGGTATTGAACACACATGTTTTGAACATTTCTTAATCGACATTGCTGCAATCGGTTTTGAACAATGTGAGCATTGGACAAAGTTGATCCGGACAAAAATGCAAATAACTTTGAACAGCACCCGTTGAACAGCCGCTTTTGAACAACAAGGTCCGAACGACACTGCGACATTGAAAAAACCGTGACTCGCGATTGGACAAGGAATTTTTCACATTGAACACTGCACTCTAAATAATGAACGCTGCCTACTTTGGCACCTGAACAGTCCTGCATTCGCCAACGAGTG
TTGAACAAAC_2017308072      ----------------------------------------------------------ACGAGTGGACTTTAGTATTGAACAAACATGTTTTGAACATTTCTGAATCGACATTGCTGCAATCGGTTTTGAACAACATGAGCAATGGACAAAGTTGATCCGGACAAAAATGCAAATAACTTTGAACAGCACCCGTTGAACAGCCGCTTTTGAACTACAAGGTCTGA----------------------------------------------------------------------------------------------------------------------------------
TTGATTGGTA_2125284057      CAGTGTTCGGCAATGGTGATGGAACACTCGTGCGGAAAG--------ATTGA------ACGAGTGGACTTTGGTATTGAACACACATGTTTTGAACATTTCTTAATCGACATTGCTGCAATCGGTTTTGAACAATGTGAGCATTGGACAAAGTTGATCCGGACAAAAATGCAAATAACTTTGAACAGCACCCGTTGAACAGCCGCTTTTGAACAACAAGGTCCGAACGACACTGCGACATTGAAAAAACCGTGACTCGCGATTGGACAAAGAGTTTTTCACAATGAACACTGCACTCTAAATAATGAACGCTGCCTACTTTGGCACCTGAACAGTCCTGCATTCGCCAACGAGTG

Cobalt2 Diversity 5' ITR
9 355
AACCACTCGA      CACTGTTCTGCAATGGTGATGGAACACTTGTGCGAGTGGACTTTGGTATTGAACAAACACGAGTGGACTTTAGTATTGAACAAACATGTTTTGAACATTTCTGAATCGACATTGCTGCAATCGGTTTTGAACAACATGAGCAATGGACAAAGTTGATCCGGACAAAAATGCAAATAACTTTGAACAGCACCCGTTGAACAGCCGCTTTTGAACTACAAGGTCTGA----------------------------------------------------------------------------------------------------------------------------------
AGCAGAGATA      CAGTGTTCGGCAATGGTGATGGAACACTTGTGCGCAAAG--------ATTGA------ACGAGTGGACTTTGGTATTGAACACACATGTTTTGAACATTTCTTAATCGACATTGCTGCAATCGGTTTTGAACAATGTGAGCATTGGACAAAGTTGATCCGGACAAAAATGCAAAT-ACTTTGAACAGCACCCGTTGAACAGCCGCTTTTGAACAACAAGGTCCGAACGACACTGCGACATTGACAAAACCGTGACTCGCGATTGGACAAAGAGTTTCTCACATTGAACACTGCACTCTAAATAATGAACGCTGCCTACTTTAGCACCTGAACAGTCCTGCATTCGCCAACGAGTG
CGATTTTGTA      CAGTGTTCGGCAATGGTGATGGAACACTTGTGCGGAAAG--------ATTGA------ACGAGTGGACTTTGGTATTGAACACACATGTTTTGAACATTTCTTAATCGACATTGCTGCAATCGGTTTTGAACAATGTGAGCATTGGACAAAGTTGATCCGGGCAAAAATGCAAATAACTTTGAACAGCACCCGTTGAACAGCCGCTTTTGAACAACAAGGTCCGAACGACACTGCGACATTGAAAAAACCATGACTCGCGATTGGACAAAGAGTTTTTCACATTGAACACTGCACTCTAAATAATGAACGCTGCCTACTTTGGCACCTGAACAGTCCTGCATCCGCCAACGAGTG
GAAAAACATA      CAGTGTTCGGCAATGGTGATGGAACACTTGTGCGGAAAG--------ATTGA------ACGAGTGGACTTTGGTATTGAACACACATGTTTTGAACATTTCTTAATCGACATTGCTGCAATCGGTTTTGAACAATGTGAGCATTGGACAAAGTTGATCCGGGCAAAAATGCAAATAACTTTGAACAGCACCCGTTGAACAGCCGCTTTTGAACAACAAGGTCCGAACGACACTGCGACATTGAAAAAACCATGACTCGCGATTGGACAAAGAGTTTTTCACATTGAACACTGCACTCTAAATAATGAACGCTGCCTACTTTGGCACCTGAACAGTCCTGCATCCGCCAACGAGTG
GCAGTCAATA      CAGTGTTCGGCAATGGTGATGGAACACTTGTGCGGAAAG--------ATTGA------ACGAGTGGACTTTGGTATTGAACACACATGTTTTGAACATTTCTTAATCGACATTGCTGCAATCGGTTTTGAACAATGTGAGCATTGGACAAAGTTGATCCGGACAAAAATGCAAATAACTTTGAACAGCACCCGTTGAACAGCCGCTTTTGAACAACAAGGTCCGAACGACACTGCGACATTAAAAAAACCGTGACTCGCGATTGGACAAAGAGTTTTTCACATTGAACACTGCACTCTAGATTTTGAACGCTGCCTACTTTGGCACCTGAACAGTCCTGCATTCGCCAACGAGTG
TCTACATTTA      CAGTGTTCGGCAATGGTGATGGAACACTCGTGCGGAAAG--------ATTGA------ACGAGTGGACTTTGGTATTGAACACACATGTTTTGAACATTTCTTAATCGACATTGCTGCAATCGGTTTTGAACAATGTGAGCATTGGACAAAGTTGATCCGGACAAAAATGCAAATAACTTTGAACAGCACCCGTTGAACAGCCGCTTTTGAACAACAAGGTCCGAACGACACTGCGACATTGAAAAAACCGTGACTCGCGATTGGACAAAGAGTTTTTCACATTGAACACTGCACTCTAAATAATGAACGCTGCCTACTTTGGCACCTGAACAGTCCTGCATTCGCCAACGAGTG
TGTATCTGTG      CAGTGTTCGGCAATGGTGATGGAACACTCGTGCGGAAAG--------ATTGA------ACGAGTGGACTTTGGTATTGAACACACATGTTTTGAACATTTCTTAATCGACATTGCTGCAATCGGTTTTGAACAATGTGAGCATTGGACAAAGTTGATCCGGACAAAAATGCAAATAACTTTGAACAGCACCCGTTGAACAGCCGCTTTTGAACAACAAGGTCCGAACGACACTGCGACATTGAAAAAACCGTGACTCGCGATTGGACAAGGAATTTTTCACATTGAACACTGCACTCTAAATAATGAACGCTGCCTACTTTGGCACCTGAACAGTCCTGCATTCGCCAACGAGTG
TTGAACAAAC      ----------------------------------------------------------ACGAGTGGACTTTAGTATTGAACAAACATGTTTTGAACATTTCTGAATCGACATTGCTGCAATCGGTTTTGAACAACATGAGCAATGGACAAAGTTGATCCGGACAAAAATGCAAATAACTTTGAACAGCACCCGTTGAACAGCCGCTTTTGAACTACAAGGTCTGA----------------------------------------------------------------------------------------------------------------------------------
TTGATTGGTA      CAGTGTTCGGCAATGGTGATGGAACACTCGTGCGGAAAG--------ATTGA------ACGAGTGGACTTTGGTATTGAACACACATGTTTTGAACATTTCTTAATCGACATTGCTGCAATCGGTTTTGAACAATGTGAGCATTGGACAAAGTTGATCCGGACAAAAATGCAAATAACTTTGAACAGCACCCGTTGAACAGCCGCTTTTGAACAACAAGGTCCGAACGACACTGCGACATTGAAAAAACCGTGACTCGCGATTGGACAAAGAGTTTTTCACAATGAACACTGCACTCTAAATAATGAACGCTGCCTACTTTGGCACCTGAACAGTCCTGCATTCGCCAACGAGTG


CoCACTA1 Phylogeny 5' ITR
10 306
AACACCATCA_2034228197    CAGTGAAAAAAGCTACCGCGGTATTTTTGGTCATTTTGATGGGTTTTGTCGTTTTTGACTCGATAGACAGGTTTTACGGTCACGGAGATTTCGATGTTGCCATAAAAAGGCAAATAGCCGTGCTCATGAGACCACAACATTCCTCCGTCC-----TTTTTTTTTCACGCCTCCAGGG-TTTTTT---------TATTTATTTATTTTTATTTATTATTATTTTTTA-TTTTTTTATTTTTCGATTAATAATA----------------TTTTTTTTTTGAGCCATAAATAAATTCATTGCTCGCTG
AACGGCCACA_1993989678    CAGTGAAAAAAGCTACCGCGGTATTTTTTGTCATTTTGATGGGTTTTGGCGTTTTTGACTCGATAGACATGGATTACGGTCACGGAGATTTCGATGTTGCCATAAAAAGGCAAATAGCCGTGCTCATGAGACCACAACATTCCTCCGTCC-------TTTTTTTCACGCCTCCAGGTTTTTTTT------------TTATTTATTA----TTATTATTATTTTTT--------------TCGATTAATAATATTTTTATTTTTATTTTTATTTTTTTTGAGCCATAAATAAATTCATTGCTCGCTG
CAGCCGCTCA_2017109301    CAGTGAAAAAAGCTACCGCGGTATTTTTTGTCATTTTGATGGGTTTTGTCGTTTTTGACTCGATAGACAGGTTTTACGGTCACGGAGATTTCGATGTTGCCATAAAAAGGCAAATAGCCGTGCTCATGAGACCACAACATTCCTCCGTCC-----TTTTTTTTTCACGCCTCCAGGGTTTTTTT----------TTTTATTTATTATTA-TTATTATTATTTTTT--------------TCGATTAATAATATTTTTATTTTTATTTTTATTTTTTTTGAGCCATAAATAAATTCATTGCTCGCTG
CCTCGTAACA_2011583095    CAGTGAAAAAAGCTACCGCGGTATTTTTTGTTATTTTGATGGGTTTTGGCGTTTTTGACTCGATAGACATGGATTACGGTCACGGCGATTT--------------AAAGGCAAATAGCCGTGCTCATGAGACCACAACATTCCTCGGGTT-----TTTTTTTTTCACGCCTCCAGGGTTTTTTT-TATATTTATTTTTATTTATTTTTATTTATTATTATTTTTTATTTTTTTTATTTTTCGATTAATAATATTTTATTTTTATTTTTTTATTTTTTTGAGCCATAAATAAATTCATTGCTCGCTG
CGAGGCAGCA_1995680893    CAGTGAAAAAAGCTACCGCGGTATTTTTTGTCATTTTGATGGGTTTTGTCGTTTTTGACTCGATAGACAGGTTTTACGGTCACGGAGATTTCGATGTTGCCATAAAAAGGCAAATAGCCGTGCTCATGAGACCACAACATTCCTCCGTCC------TTTTTTTTCACGCCTCCAGGG-TTTTTT---------TATTTATTTATTTTTATTTATTATTATTTTTTA-TTTTTTTATTTTTCGATTAATAATA-----------------TTTTTTTTTGAGCCATAAATAAATTCATTGCTCGCTG
GAAGGGTGCAa_1998203494   CAGTGAAAAAAGCTACCGCGGTATTTTTTGTCATTTTGATGGGTTTTGGCGTTTTTGACTCGATAGACAGGTTTTACGGTCACGGCGATTT--------------AAAGGCAAACAGCCGTGCTCATGAGACCACAACATTCCTCGGT---------TTTTTTTCACGCCTCCAGGGTTTTTTTTTATATTTATTTTTATTTATTTTTATTTATTATTATTTTTTATTTTTTTTATTTTTCGATTAATATTT------TTATTTTTATTTTTTTTTTTGAGCCATAAATAAATTCATTGCTCGCTG
GAAGGGTGCAb_1988831896   CAGTGAAAAAAGCTACCGCGGTATTTTTTGTCATTTTGATGGGTTTTGTCGTTTTTGACTCGATAGACAGGTTTTACGGTCACGGAGATTTCGATGTTGCCATAAAAAGGCAAATAGCCGTGCTCATGAGACCACAACATTCCTCCGTCC-----TTTTTTTTTCACGCCTCCAGGGTTTTTTT----------ATTTATTTATTTTTATTTATTATTATTTTTTA-TTTTTTTATTTTTCGATTAATAATA-----------------TTTTTTTTTGAGCCATAAATAAATTCATTGCTCGCTG
GCAGGAATCA_1989963538    CAGTGAAAAAAGCTACCGCGGTATTTTTTGTTATTTTGATGGGTTTTGGCGTTTTTGACTCGATAGACATGGATTACGGTCACGGAGATTTCGATGTTGCCATAAAAAGGCAAATAGCCGTGCTCATGAGACCACAACATTCCTCCGTCC-----TTTTTTTTTCACGCCTCCAGGGTTTTTTT------------TTATTTATTATTA-TTATTATTATTTTTT---------------------------------------------------------------------------------
TGGTCCATCA_1998258791    CAGTGAAAAAAGCTACCGCGGTATTTTTTGTCATTTTGATGGGTTTTGTCGTTTTTGACTCGATAGACAGGTTTTACGGTCACGGAGATTTCGATGTTGCCATAAAAAGGCAAATAGCCGTGCTCATGAGACCACAACATTCCTCCGTCC-------TTTTTTTCACGCCTCCAGGGTTTTTTT---------TATTTATTTATTTTTATTTATTATTATTTTTTA-TTTTTTTATTTTTCGATTAATAATA----------------TTTTTTTTTTGAGCCATAAATAAATTCATTGCTCGCTG
TTTGCACGCA_1998526124    CAGTGAAAAAAGCTACCGCGGTATTTTTTGTCATTTTGATGGGTTTTGTCGTTTTTGACTCGATAGACAGGTTTTACGGTCACGGAGATTTCGATGTTGCCATAAAAAGGCAAATAGCCGTGCTCATGAGACCACAACATTCCTCCGTCCTTTTTTTTTTTTTTCACGCCTCCAGGGCTTTTTT---------TATTTATTTATTTTTATTTATTATTATTTTTTA-TTTTTTTATTTTTCGATTAATAATA--------------TTTTTTTTTTTTGAGCCATAAATAAATTCATTGCTCGCTG

CoCACTA1 Diversity 5' ITR
9 306
AACACCATCA    CAGTGAAAAAAGCTACCGCGGTATTTTTGGTCATTTTGATGGGTTTTGTCGTTTTTGACTCGATAGACAGGTTTTACGGTCACGGAGATTTCGATGTTGCCATAAAAAGGCAAATAGCCGTGCTCATGAGACCACAACATTCCTCCGTCC-----TTTTTTTTTCACGCCTCCAGGG-TTTTTT---------TATTTATTTATTTTTATTTATTATTATTTTTTA-TTTTTTTATTTTTCGATTAATAATA----------------TTTTTTTTTTGAGCCATAAATAAATTCATTGCTCGCTG
AACGGCCACA    CAGTGAAAAAAGCTACCGCGGTATTTTTTGTCATTTTGATGGGTTTTGGCGTTTTTGACTCGATAGACATGGATTACGGTCACGGAGATTTCGATGTTGCCATAAAAAGGCAAATAGCCGTGCTCATGAGACCACAACATTCCTCCGTCC-------TTTTTTTCACGCCTCCAGGTTTTTTTT------------TTATTTATTA----TTATTATTATTTTTT--------------TCGATTAATAATATTTTTATTTTTATTTTTATTTTTTTTGAGCCATAAATAAATTCATTGCTCGCTG
CAGCCGCTCA    CAGTGAAAAAAGCTACCGCGGTATTTTTTGTCATTTTGATGGGTTTTGTCGTTTTTGACTCGATAGACAGGTTTTACGGTCACGGAGATTTCGATGTTGCCATAAAAAGGCAAATAGCCGTGCTCATGAGACCACAACATTCCTCCGTCC-----TTTTTTTTTCACGCCTCCAGGGTTTTTTT----------TTTTATTTATTATTA-TTATTATTATTTTTT--------------TCGATTAATAATATTTTTATTTTTATTTTTATTTTTTTTGAGCCATAAATAAATTCATTGCTCGCTG
CCTCGTAACA    CAGTGAAAAAAGCTACCGCGGTATTTTTTGTTATTTTGATGGGTTTTGGCGTTTTTGACTCGATAGACATGGATTACGGTCACGGCGATTT--------------AAAGGCAAATAGCCGTGCTCATGAGACCACAACATTCCTCGGGTT-----TTTTTTTTTCACGCCTCCAGGGTTTTTTT-TATATTTATTTTTATTTATTTTTATTTATTATTATTTTTTATTTTTTTTATTTTTCGATTAATAATATTTTATTTTTATTTTTTTATTTTTTTGAGCCATAAATAAATTCATTGCTCGCTG
CGAGGCAGCA    CAGTGAAAAAAGCTACCGCGGTATTTTTTGTCATTTTGATGGGTTTTGTCGTTTTTGACTCGATAGACAGGTTTTACGGTCACGGAGATTTCGATGTTGCCATAAAAAGGCAAATAGCCGTGCTCATGAGACCACAACATTCCTCCGTCC------TTTTTTTTCACGCCTCCAGGG-TTTTTT---------TATTTATTTATTTTTATTTATTATTATTTTTTA-TTTTTTTATTTTTCGATTAATAATA-----------------TTTTTTTTTGAGCCATAAATAAATTCATTGCTCGCTG
GAAGGGTGCAa   CAGTGAAAAAAGCTACCGCGGTATTTTTTGTCATTTTGATGGGTTTTGGCGTTTTTGACTCGATAGACAGGTTTTACGGTCACGGCGATTT--------------AAAGGCAAACAGCCGTGCTCATGAGACCACAACATTCCTCGGT---------TTTTTTTCACGCCTCCAGGGTTTTTTTTTATATTTATTTTTATTTATTTTTATTTATTATTATTTTTTATTTTTTTTATTTTTCGATTAATATTT------TTATTTTTATTTTTTTTTTTGAGCCATAAATAAATTCATTGCTCGCTG
GCAGGAATCA    CAGTGAAAAAAGCTACCGCGGTATTTTTTGTTATTTTGATGGGTTTTGGCGTTTTTGACTCGATAGACATGGATTACGGTCACGGAGATTTCGATGTTGCCATAAAAAGGCAAATAGCCGTGCTCATGAGACCACAACATTCCTCCGTCC-----TTTTTTTTTCACGCCTCCAGGGTTTTTTT------------TTATTTATTATTA-TTATTATTATTTTTT---------------------------------------------------------------------------------
TGGTCCATCA    CAGTGAAAAAAGCTACCGCGGTATTTTTTGTCATTTTGATGGGTTTTGTCGTTTTTGACTCGATAGACAGGTTTTACGGTCACGGAGATTTCGATGTTGCCATAAAAAGGCAAATAGCCGTGCTCATGAGACCACAACATTCCTCCGTCC-------TTTTTTTCACGCCTCCAGGGTTTTTTT---------TATTTATTTATTTTTATTTATTATTATTTTTTA-TTTTTTTATTTTTCGATTAATAATA----------------TTTTTTTTTTGAGCCATAAATAAATTCATTGCTCGCTG
TTTGCACGCA    CAGTGAAAAAAGCTACCGCGGTATTTTTTGTCATTTTGATGGGTTTTGTCGTTTTTGACTCGATAGACAGGTTTTACGGTCACGGAGATTTCGATGTTGCCATAAAAAGGCAAATAGCCGTGCTCATGAGACCACAACATTCCTCCGTCCTTTTTTTTTTTTTTCACGCCTCCAGGGCTTTTTT---------TATTTATTTATTTTTATTTATTATTATTTTTTA-TTTTTTTATTTTTCGATTAATAATA--------------TTTTTTTTTTTTGAGCCATAAATAAATTCATTGCTCGCTG


CoCACTA2 Phylogeny 5' ITR 
22 337
AAATGGTA_2017340071    CAGTGGAAA--ATTTTTTTCCGAATTTCGGAAGAAAATACGCCGAATTTTGGTCAAAC-------------AGTTTTTTCCAGTTCTATCGGTGAAAATTCGGTTCAAAATTCGGTGC-TCAGCAGAGCGAGAATATGGCGA-TAGCTCGACGTCTGATTGGTCAGAATTTGCTTTCTTGGTCTCCTTTTATAT------TATTAAAAATG--TTTTTTTTAATTTTTAATAAAATTTATTTTATTATTGGTTTCCATATTTGCACAAATTCACAAAAATCTCAGATCGCCCCCGCCTGCACCTTGCTGGTGCTTTGTACTTGCCTTTGGAGGGCG-
ACAGCCCC_1998186558    ----------------------------------------------------------------------------------------------------------------------------------------------------------------------------------------------ATAT------TATTAAAAATG--TTTTTTTTAATTTTTAATAAAATTTATTTTATTATTGGTTTCCATATTTGCACAAATTTACAAAAATCTCAGATCGCCCCCGCCTGCACCTTGCTGGTGCTTTGTACTTGCCTTTGGAGGGCG-
ACATGCAA_2017306343    CAGTGGAAA--AATTTTTTGCGGATTTCGGA----------CCAAAATTCGGTCAAAATTCGGAAAAACCGAATTTATC---ATTTT-----------GTCGGT-CAAAATTCGGTGCCTCAGCAGAGCGAGAATATGGCGA-TAGCTCGACGTCTGATTGGTCAGAATTTGCTTTCTTGGTCTCCTTTTATATTACATGTATTAAAAATGATTTTTTTTTAATTTTTAATAAAATTTATTTTATTATTGGTTTCCATATTTGCACAAATTTACAAAAATCTCAGATCGCCCCCGCCTTCACCTTGCTGGTGCTT----------------------
ATGCAACA_1998247185    CAGTGGAAA--AATTTTTTGCGGATTTCGGA----------CCAAAATTCGGTCAAAATTCGGAAAAACCGAATTTATC---ATTTT-----------GTCGGT-CAAAATTCGGTGCCTCAGCAGAGCGAGAATATGGCGA-TAGCTCGACGTCTGATTGGTCAGAATTTGCTTTCTTGGTCTCCTTTTATATTACATGTATTAAAAATGATTTTTTTTTAATTTTTAATAAAATTTATTTTATTATTGGTTTCCATATTTGCACAAATTTACAAAAATCTCAGATCGCCCCCGCCTTCACCTTGCTGGTGCTTTGTACTTGCCTTTGGAGGGCG-
CACACGCG_2125677537    CAGTGGAAA---TTTTTTTGCGGATTTCGGA----------CCAAAATTCGGTCAAAATTCGGAAAAACCGAATTTATC---ATTTT-----------GTCGGT-CAAAATTCGGTGCCTCAGCAGAGCGAGAATATGGCGA-TAGCTCGACGTCTGATTGGTCAGAATTTGCTTTCTTGGTCTCCTTTTATAT------TATTAAAAATGATTTTTTTTTAATTTTTAATAAAATTTATTTTATTATTGGTTTCCATATTTGCACAAATTTACAAAAATCTCAGATCGCCCCCGCCTGCACCTTGCTGGTGCTTTGTACTTGCCTTTGGAGGGCG-
CCCAGAGT_2011253683    CAGTGGAAA--ATTTGTTTCCGAATTTCGGAAGACAATCCTCCGAATTTTGCTCAAAATTCGG-AAAACCGAGTTTATT---ATTTT-----------TCCGGTGCAAAATTCGGTGCCTCAGCAGAGCGAGAATATGGCGA-TAGCTCGACGTCTGATTGGTCAGAATTTGCTTTCTTGGTCTCCTTTTATAT------TATTAAAAATGATTTTTTTT--AATTTTAATAAAATTTATTTTATTATTGGTTTCCATATTTGCACAAATTTACAAAAATCTCAGATCGCCCCCGCCTGCACCTTGCTGGTGCTTTGTACTTGCCTTTGGAGGGCG-
CCGCCATGa_2125244413   CAGTGGAGATTTTTTTTTTCCGAATTTCAGAAGAAAATCCGCCGAATTTTGGTCAAAGTTCGGAAAAA---AGTTTTTGCCAGTTCT-----------ATCGGT-CAAAATTCGGTGCCTCAGCAAAGCGCGAATACGAAAA-TTGCTCGACGACCGATTGGTCAG------------------------CTAT------TATTAAAAATGATTTTTGT----------ATAAAATTTATTGTATTATTGGTTTCCATATTTGCACAAATTTACAAAAATCTCAGATCGCCCCCGCCTGCACCTTGCTGGTGCTTTGTACTTGCCTTTGGAGGGCT-
CCGCCATGb_1989979761   CAGTGGAAA--TTTTTTTTCCGAATTTCAGAAGAAAATCCGCCGAATTTTGGTCAAAGTTCGGAAAAC---AGTTTTTGCCAGTTCT-----------ATCGGT-CAAAATTCGGTGCATCAGCAGAACGCGAATACGAAAA-TTGCTCGACGACCGATTGGTCAG------------------------CTAT------TATTAAAAATGATTTTTGT----------ATAAAATTTATTGTATTATTGGTTTCCATATTTGCACAAATTTACCAAAATCTCAGATCGCCCCCGCCTGCACCTTGCTGGTGCTTTGTACTTGCCTTTGGAGGGCT-
CGTTCTCA_1989121499    CAGTGGAAA--ATTTTTTTGCGGATTTCGGA----------CCAAAATTCGGTCAAAATTCGGAAAAACCGAATTTATC---ATTTT-----------GTCGGT-CAAAATTCGGTGCCTCAGCAGAGCGAGAATATGGCGA-TAGCTCGACGTCTGATTGGTCAGAATTTGCTTTCT--GTCTCCTTTTATAT--------ATAAAAATGA-TTTTTTTTATTTTATAAT------TATTTTATTAT--GGTTCCATA-TTGCAC-AATTTAC-AAAATCTCAGATCGCCCCCGCCTGCA-CTTGCTG-TGCCTTG-ACTGGCATGAGGCGTGACT
CTCATTCC_2125271460    CAGTGGAAA--ATTTTTTTGCGGATTTCGGA----------CCAAAATTCGGTCAAAATTCGGAAAAACCGAATTTATC---ATTTT-----------GTCGGT-CAAAATTCGGTGCCTCAGCAGAGCGAGAATATGGCGA-TAGCTCGACGTCTGATTGGTCAGAAATTGCTTTCTTGGTCTCCTTTTATAT------TATTAAAAAAGATTTTTTTT--AATTTTAATAAAATTTATTTTATTATTGGTTTCCATATTTGCACAAATCTACAAAAATCTCAGATCGCCCCCGCCTGCACCTTGCTGGTGCTTTGTACTTGCCTTTGGAGGGCGT
GCGCGATG_1987820080    CAGTGGAAA--AATTTTGTCCGAATTTCGGAAGACAATCCTCCGAATTTTGAGCAAAATTCGG-AAAACCGAATTTATT---ATTTT-----------TCCGGTGCAAAATTCGGTGCCTCAGCAGAGCGAGAATACGGCGA-TAGCTCGACGTCTGATTGGTCAGAATTTGCTTTCTTGGTCTCCTTTTATAT------TATTAAAAATG-TTTTTTTTTAATTTTTAATAAAATTTATTTTATTATTGGTTTCCATATTTGCACAAATTTACAAAAATCTCAGATCGCCCCCGCCTGCACCTTGCTGGTGCTTTGTACTTGCCTTTGGAGGGCG-
GGCAATAT_2125274702    CAGTGGAAA--AATTTTTTTCGGATTTCGGA----------GCAAAATTCGGTCAAAATTCGGAAAAACCGAATTTATC---ATTTT-----------GTCGGT-CAAAATTCGGTGCCTCAGCAGAGCGAGATTATGGCGA-TAGCTCGACGTCTGATTGGTCAGAAATTGCTTTCTTCGTCTCCTTTTATAT------TATTAAAAATATTTTGTTTTTAATTTTTAATAAAATTTATTTTATTATTGGTTTCCATATTTGCACAAATTTACAAAAATCTCAGATCGCCCCCGCCTGCACCTC-CTGGTGCTTTTTACTGGCCTT-GGAGGGCT-
GGCCCCAT_1987822144    -----------------------------------------------------------------------------------------------------------------------------------------------------------------------------------------------------------------------ATTTTTAATATTTTAT----TTTATTTTTTTGC--GTTGCTACATTTGGACGAAAATACAAAAATCTCAGATCGCCCCCGCCTGCACCTC-CTGATGCTTT-TACCCGGATT-GGACGGCT-
TATCGTGT_1998209682    CAGTGGAAA--A-TTTTTTCCGAATTTCGGAAGAAAATACGCCGAATTTTGGTCAAAC-------------AGTTTTTTCCAGTTCTATCGGTGAAAATTCGGTTCAAAATTCGGTGCCTCAGCAGAGCGATG--ACGGCAATTAGCTCGACATCTGATTGGTCAGAAATTGCTTTCTTCGTCTCCTTTTACAT------TATTAAAAAGA--TTTTTTTTAATTTTTAATAAAATTTATTTTATTATTGGTTTCCATATTTGCACAAATTTACAAAAATCTCAGATCGCCCCCGCCTGCACCTC-CTGGTGCTTTTTACTGGCCTT-GGAGGGCT-
TGGTTTGGb_1989150347   ----------------------------------------------------------------------------------------------------------------------------------------------------CGACGTTTGATTGGTAATGACTT--TTTCTTG----TCTAAAATAT------TAATAAAAATA-----TTTTTAATATTTTAT----TTTATTTTTTTGC--GTTGCTACATTTGGACGAAAATACAAAAATCTCAGATCGCTCCCGCCTGCACCTC-CTGATGCTTT-TACCCGGGT--GGACGGCT-
TGGTTTGGa_1998185162   ----------------------------------------------------------------------------------------------------------------------------------------------------CGACGTTTGATTGGTGGAAAATGACTTTTTC--TTGTCTAAAATAT------TAATAAAAATA-----TTTTTAATATTTTAT----TTTATTTTTTTGC-GGTTGCTACATTTGGACGAAAATACAAAAATCTCAGATCGCCCCCGCCTGCACCTC-CTGATGCTTT-TACCCGGATT-GGACGGCT-
TGTTTCGC_1988734717    CAGTGGAAA--ATTTTTTTCCGAATTTCGGAAGAAAATACGCCGAATTTTGGTCAAAC-------------AGTTTTTTCCAGTTCTATCGGTGAAAATTCGGTTCAAAATTCGGTGCCTCAGC-------------GGCAATTAGCTCGACATCTGATTGGTCAGAAATTGCTTTCTTGGTCTCCTTTTATAT------TATTAAAAAGA--TTTTTTTTAATTTTTAATAAAATTTATTTTATTATTGGTTTCCATATTTGCACAAATTTACAAAAATCTCAGATCGCCCCCGCCTGCACCTC-CTGGTGCTTTTTACTGGCCTT-GGAGGGCT-
TCAACGAA_2011003810    CAGTGGAAA-TGTTTTTTTCCGAATTTCGGAAGAAAATACGCCGAATTTTGGTCAAAC-------------AGTTTTTTCCAGTTCTATCGGTGAAAATTCGGTTCAAAATTCGGTGCCTCAGCAGAGCGAGAATATGGCGA-TAGCTCGACGTCTGATTGGTCAGAATTTGCTTTCTTGGTCTCCTTTTATAT------TATTAAAAATGA-TTTTTTTTAATTTTTAATAAAATTTATTTTATTATTGGTTTCCATATTTGCACAAATTTACAAAAATCTCAGATCGCCCCCGCCTGCACCTTGCTGGTGCTTTGTACTTGCCTTTGGAGGGCG-
TCCTGGCA_1983297161    CAGTGGAAA--ATTTTTTTGCGGATTTCGGA----------CCAAAATTCGGTCAAAATTCGGAAAAACCGAATTTATC---ATTTT-----------GTCGGT-CAAAATTCGGTGCCTCAGCAGAGCGAGAATATGGCGA-TAGCTCGACGTCTGATTGGTCAGAATTTGCTTTCTTGGTCTCCTTTTATAT------TATTAAAAATGATTTTTTTTTAATTTTTAATAAAATTTATTTTATTATTGGTTTCCATATTTGCACAAATTTACAAAAATCTCAGATCGCCCCCGCCTGCACCTTGCTGGTGCTTTGTACTTGCCTTTGGAGGGCG-
TATCCGAT_2125268447    CAGTGGAAA--ATTTTTTTCCGAATTTCGGAAGAAAATACGCCGAATTTTGGTCAAAC-------------AGTTTTTTCCAGTTCTATCGGTGAAAATTCGGTTCAAAATTCGGTGC-TCAGCAGAGCGAGAATATGGCGA-TAGCTCGACGTCTGATTGGTCAGAATTTGCTTTCTTGGTCTCCTTTTATAT------TATTAAAAATG--TTTTTTTTAATTTTTAATAAAATTTATTTTATTATTGGTTTCCATATTTGCACAAATTCACAAAAATCTCAGATCGCCCCCGCCTGCACCTTGCTGGTGCTTTGTACTTGCCTTTGGAGGGCG-
TGGATTCA_2017298748    CAGTGGAAA---TTTTTTTCCGAATTTCGGAAGAAAATACGCCGAATTTTGGTCAAAC-------------AGTTTTTTCCAGTTCT-----------ATCGGTTCAAAATTCGGTGCCTCAGCAGAGCGAGAATATGGCGA-CAGCTCGACGTCTGATTGGTCAGAGTTTGCTTTCTTGGTCTCCTTTTATAT------TATTAAAAATGTTTTTTGTTTAATTTTTAATAAAATTTATTTTATTATTGGTTTCCATATTTGCACAAATTTACAAAAATCTCAGATCGCCCCCGCCTGCACCTTGCTGGTGCTTTGTACTTGCCTTTGGAGGGCG-
TTGCGTTT_1998242350    CAGTGGAAA--AATTTTTTCCGAATTTCGGAAGACAATCCTCCGAATTTTGCTCAAAATTCGG-AAAACCGAATTTATT---ATTTT-----------TCCGGTGCAAAATTCGGTGCCTCAGCACAGCGAGAATATGGCGA-TAGCTCGACGTCTGATTGGTCAGAATTTGCTTTCTTGGTCTCCTTTTATAT-----------------------------------------------------------------------------------------------------------------------------------------------

CoCACTA2 Diversity 5' ITR
20 337
AAATGGTA    CAGTGGAAA--ATTTTTTTCCGAATTTCGGAAGAAAATACGCCGAATTTTGGTCAAAC-------------AGTTTTTTCCAGTTCTATCGGTGAAAATTCGGTTCAAAATTCGGTGC-TCAGCAGAGCGAGAATATGGCGA-TAGCTCGACGTCTGATTGGTCAGAATTTGCTTTCTTGGTCTCCTTTTATAT------TATTAAAAATG--TTTTTTTTAATTTTTAATAAAATTTATTTTATTATTGGTTTCCATATTTGCACAAATTCACAAAAATCTCAGATCGCCCCCGCCTGCACCTTGCTGGTGCTTTGTACTTGCCTTTGGAGGGCG-
ACAGCCCC    ----------------------------------------------------------------------------------------------------------------------------------------------------------------------------------------------ATAT------TATTAAAAATG--TTTTTTTTAATTTTTAATAAAATTTATTTTATTATTGGTTTCCATATTTGCACAAATTTACAAAAATCTCAGATCGCCCCCGCCTGCACCTTGCTGGTGCTTTGTACTTGCCTTTGGAGGGCG-
TTGCGTTT    CAGTGGAAA--AATTTTTTCCGAATTTCGGAAGACAATCCTCCGAATTTTGCTCAAAATTCGG-AAAACCGAATTTATT---ATTTT-----------TCCGGTGCAAAATTCGGTGCCTCAGCACAGCGAGAATATGGCGA-TAGCTCGACGTCTGATTGGTCAGAATTTGCTTTCTTGGTCTCCTTTTATAT-----------------------------------------------------------------------------------------------------------------------------------------------
ATGCAACA    CAGTGGAAA--AATTTTTTGCGGATTTCGGA----------CCAAAATTCGGTCAAAATTCGGAAAAACCGAATTTATC---ATTTT-----------GTCGGT-CAAAATTCGGTGCCTCAGCAGAGCGAGAATATGGCGA-TAGCTCGACGTCTGATTGGTCAGAATTTGCTTTCTTGGTCTCCTTTTATATTACATGTATTAAAAATGATTTTTTTTTAATTTTTAATAAAATTTATTTTATTATTGGTTTCCATATTTGCACAAATTTACAAAAATCTCAGATCGCCCCCGCCTTCACCTTGCTGGTGCTTTGTACTTGCCTTTGGAGGGCG-
GGCCCCAT    -----------------------------------------------------------------------------------------------------------------------------------------------------------------------------------------------------------------------ATTTTTAATATTTTAT----TTTATTTTTTTGC--GTTGCTACATTTGGACGAAAATACAAAAATCTCAGATCGCCCCCGCCTGCACCTC-CTGATGCTTT-TACCCGGATT-GGACGGCT-
ACATGCAA    CAGTGGAAA--AATTTTTTGCGGATTTCGGA----------CCAAAATTCGGTCAAAATTCGGAAAAACCGAATTTATC---ATTTT-----------GTCGGT-CAAAATTCGGTGCCTCAGCAGAGCGAGAATATGGCGA-TAGCTCGACGTCTGATTGGTCAGAATTTGCTTTCTTGGTCTCCTTTTATATTACATGTATTAAAAATGATTTTTTTTTAATTTTTAATAAAATTTATTTTATTATTGGTTTCCATATTTGCACAAATTTACAAAAATCTCAGATCGCCCCCGCCTTCACCTTGCTGGTGCTT----------------------
TATCGTGT    CAGTGGAAA--A-TTTTTTCCGAATTTCGGAAGAAAATACGCCGAATTTTGGTCAAAC-------------AGTTTTTTCCAGTTCTATCGGTGAAAATTCGGTTCAAAATTCGGTGCCTCAGCAGAGCGATG--ACGGCAATTAGCTCGACATCTGATTGGTCAGAAATTGCTTTCTTCGTCTCCTTTTACAT------TATTAAAAAGA--TTTTTTTTAATTTTTAATAAAATTTATTTTATTATTGGTTTCCATATTTGCACAAATTTACAAAAATCTCAGATCGCCCCCGCCTGCACCTC-CTGGTGCTTTTTACTGGCCTT-GGAGGGCT-
TGGTTTGGa   ----------------------------------------------------------------------------------------------------------------------------------------------------CGACGTTTGATTGGTGGAAAATGACTTTTTC--TTGTCTAAAATAT------TAATAAAAATA-----TTTTTAATATTTTAT----TTTATTTTTTTGC-GGTTGCTACATTTGGACGAAAATACAAAAATCTCAGATCGCCCCCGCCTGCACCTC-CTGATGCTTT-TACCCGGATT-GGACGGCT-
TGTTTCGC    CAGTGGAAA--ATTTTTTTCCGAATTTCGGAAGAAAATACGCCGAATTTTGGTCAAAC-------------AGTTTTTTCCAGTTCTATCGGTGAAAATTCGGTTCAAAATTCGGTGCCTCAGC-------------GGCAATTAGCTCGACATCTGATTGGTCAGAAATTGCTTTCTTGGTCTCCTTTTATAT------TATTAAAAAGA--TTTTTTTTAATTTTTAATAAAATTTATTTTATTATTGGTTTCCATATTTGCACAAATTTACAAAAATCTCAGATCGCCCCCGCCTGCACCTC-CTGGTGCTTTTTACTGGCCTT-GGAGGGCT-
CTCATTCC    CAGTGGAAA--ATTTTTTTGCGGATTTCGGA----------CCAAAATTCGGTCAAAATTCGGAAAAACCGAATTTATC---ATTTT-----------GTCGGT-CAAAATTCGGTGCCTCAGCAGAGCGAGAATATGGCGA-TAGCTCGACGTCTGATTGGTCAGAAATTGCTTTCTTGGTCTCCTTTTATAT------TATTAAAAAAGATTTTTTTT--AATTTTAATAAAATTTATTTTATTATTGGTTTCCATATTTGCACAAATCTACAAAAATCTCAGATCGCCCCCGCCTGCACCTTGCTGGTGCTTTGTACTTGCCTTTGGAGGGCGT
CACACGCG    CAGTGGAAA---TTTTTTTGCGGATTTCGGA----------CCAAAATTCGGTCAAAATTCGGAAAAACCGAATTTATC---ATTTT-----------GTCGGT-CAAAATTCGGTGCCTCAGCAGAGCGAGAATATGGCGA-TAGCTCGACGTCTGATTGGTCAGAATTTGCTTTCTTGGTCTCCTTTTATAT------TATTAAAAATGATTTTTTTTTAATTTTTAATAAAATTTATTTTATTATTGGTTTCCATATTTGCACAAATTTACAAAAATCTCAGATCGCCCCCGCCTGCACCTTGCTGGTGCTTTGTACTTGCCTTTGGAGGGCG-
CGTTCTCA    CAGTGGAAA--ATTTTTTTGCGGATTTCGGA----------CCAAAATTCGGTCAAAATTCGGAAAAACCGAATTTATC---ATTTT-----------GTCGGT-CAAAATTCGGTGCCTCAGCAGAGCGAGAATATGGCGA-TAGCTCGACGTCTGATTGGTCAGAATTTGCTTTCT--GTCTCCTTTTATAT--------ATAAAAATGA-TTTTTTTTATTTTATAAT------TATTTTATTAT--GGTTCCATA-TTGCAC-AATTTAC-AAAATCTCAGATCGCCCCCGCCTGCA-CTTGCTG-TGCCTTG-ACTGGCATGAGGCGTGACT
GCGCGATG    CAGTGGAAA--AATTTTGTCCGAATTTCGGAAGACAATCCTCCGAATTTTGAGCAAAATTCGG-AAAACCGAATTTATT---ATTTT-----------TCCGGTGCAAAATTCGGTGCCTCAGCAGAGCGAGAATACGGCGA-TAGCTCGACGTCTGATTGGTCAGAATTTGCTTTCTTGGTCTCCTTTTATAT------TATTAAAAATG-TTTTTTTTTAATTTTTAATAAAATTTATTTTATTATTGGTTTCCATATTTGCACAAATTTACAAAAATCTCAGATCGCCCCCGCCTGCACCTTGCTGGTGCTTTGTACTTGCCTTTGGAGGGCG-
GGCAATAT    CAGTGGAAA--AATTTTTTTCGGATTTCGGA----------GCAAAATTCGGTCAAAATTCGGAAAAACCGAATTTATC---ATTTT-----------GTCGGT-CAAAATTCGGTGCCTCAGCAGAGCGAGATTATGGCGA-TAGCTCGACGTCTGATTGGTCAGAAATTGCTTTCTTCGTCTCCTTTTATAT------TATTAAAAATATTTTGTTTTTAATTTTTAATAAAATTTATTTTATTATTGGTTTCCATATTTGCACAAATTTACAAAAATCTCAGATCGCCCCCGCCTGCACCTC-CTGGTGCTTTTTACTGGCCTT-GGAGGGCT-
TCAACGAA    CAGTGGAAA-TGTTTTTTTCCGAATTTCGGAAGAAAATACGCCGAATTTTGGTCAAAC-------------AGTTTTTTCCAGTTCTATCGGTGAAAATTCGGTTCAAAATTCGGTGCCTCAGCAGAGCGAGAATATGGCGA-TAGCTCGACGTCTGATTGGTCAGAATTTGCTTTCTTGGTCTCCTTTTATAT------TATTAAAAATGA-TTTTTTTTAATTTTTAATAAAATTTATTTTATTATTGGTTTCCATATTTGCACAAATTTACAAAAATCTCAGATCGCCCCCGCCTGCACCTTGCTGGTGCTTTGTACTTGCCTTTGGAGGGCG-
TCCTGGCA    CAGTGGAAA--ATTTTTTTGCGGATTTCGGA----------CCAAAATTCGGTCAAAATTCGGAAAAACCGAATTTATC---ATTTT-----------GTCGGT-CAAAATTCGGTGCCTCAGCAGAGCGAGAATATGGCGA-TAGCTCGACGTCTGATTGGTCAGAATTTGCTTTCTTGGTCTCCTTTTATAT------TATTAAAAATGATTTTTTTTTAATTTTTAATAAAATTTATTTTATTATTGGTTTCCATATTTGCACAAATTTACAAAAATCTCAGATCGCCCCCGCCTGCACCTTGCTGGTGCTTTGTACTTGCCTTTGGAGGGCG-
CCGCCATGa   CAGTGGAGATTTTTTTTTTCCGAATTTCAGAAGAAAATCCGCCGAATTTTGGTCAAAGTTCGGAAAAA---AGTTTTTGCCAGTTCT-----------ATCGGT-CAAAATTCGGTGCCTCAGCAAAGCGCGAATACGAAAA-TTGCTCGACGACCGATTGGTCAG------------------------CTAT------TATTAAAAATGATTTTTGT----------ATAAAATTTATTGTATTATTGGTTTCCATATTTGCACAAATTTACAAAAATCTCAGATCGCCCCCGCCTGCACCTTGCTGGTGCTTTGTACTTGCCTTTGGAGGGCT-
CCCAGAGT    CAGTGGAAA--ATTTGTTTCCGAATTTCGGAAGACAATCCTCCGAATTTTGCTCAAAATTCGG-AAAACCGAGTTTATT---ATTTT-----------TCCGGTGCAAAATTCGGTGCCTCAGCAGAGCGAGAATATGGCGA-TAGCTCGACGTCTGATTGGTCAGAATTTGCTTTCTTGGTCTCCTTTTATAT------TATTAAAAATGATTTTTTTT--AATTTTAATAAAATTTATTTTATTATTGGTTTCCATATTTGCACAAATTTACAAAAATCTCAGATCGCCCCCGCCTGCACCTTGCTGGTGCTTTGTACTTGCCTTTGGAGGGCG-
TGGATTCA    CAGTGGAAA---TTTTTTTCCGAATTTCGGAAGAAAATACGCCGAATTTTGGTCAAAC-------------AGTTTTTTCCAGTTCT-----------ATCGGTTCAAAATTCGGTGCCTCAGCAGAGCGAGAATATGGCGA-CAGCTCGACGTCTGATTGGTCAGAGTTTGCTTTCTTGGTCTCCTTTTATAT------TATTAAAAATGTTTTTTGTTTAATTTTTAATAAAATTTATTTTATTATTGGTTTCCATATTTGCACAAATTTACAAAAATCTCAGATCGCCCCCGCCTGCACCTTGCTGGTGCTTTGTACTTGCCTTTGGAGGGCG-
TATCCGAT    CAGTGGAAA--ATTTTTTTCCGAATTTCGGAAGAAAATACGCCGAATTTTGGTCAAAC-------------AGTTTTTTCCAGTTCTATCGGTGAAAATTCGGTTCAAAATTCGGTGC-TCAGCAGAGCGAGAATATGGCGA-TAGCTCGACGTCTGATTGGTCAGAATTTGCTTTCTTGGTCTCCTTTTATAT------TATTAAAAATG--TTTTTTTTAATTTTTAATAAAATTTATTTTATTATTGGTTTCCATATTTGCACAAATTCACAAAAATCTCAGATCGCCCCCGCCTGCACCTTGCTGGTGCTTTGTACTTGCCTTTGGAGGGCG-


Cocv1 Phylogeny Total Elements LTRs
93 171
5_AAATA_2017083764                 TG-TTATGGATTGATGTG--TATCT------GTATTTGGAGTGTGTTCACTCGTCGCTTTGTATAAGTGAAGTCTCTTG-TTTCCCTATCAT----------------CACTCTCATCATCAACC-----CATTACTCGTATCTTCGTGGAAGGATCTCTGATCA-TAACA
3_AAATA_1989137865                 TG-TTATGGATTGATGTG--TATCT------GTATTTGGAGTGTGTTCACTCGTCGCTTTGTATAAGTGAAGTCTCTTG-TTTCCCTATCAT----------------CACTCTCATCATCAACC-----CATTACTCGTATCTTCGTGGAAGGATCTCTGATCA-TAACA
5_AAGAG_1998231656                 TG-TTATGGATTGATGTG--TATCT------GTATTTGGAGTGTGTTCACTCGTCGCTTTGTATAAGTGAAGTCTCTTG-TTTCCCTATCAT----------------CACTCTCATCATCAACC-----CATTACTCGTATCTTCGTGGAAGGATCTCTGATCA-CAACA
3_AAGAG_1988849489                 TG-TTATGGATTGATGTG--TATCT------GTATTTGGAGTGTGTTCACTCGTCGCTTTGTATAAGTGAAGTCTCTTG-TTTCCCTATCAT----------------CACTCTCATCATCAACC-----CATTACTCGTATCTTCGTGGAAGGATCTCTGATCA-CAACA
5_AATAA_1998199438                 TG-TTATGGATTGATGTG--TATCT------GTATTTGGAGTGTGTTCACTCGTCGCTTTGTATAAGTGAAGTCTCTTG-TTTCCCTATCAT----------------CACTCTCATCATCAACC-----CATTACTCGTATCTTCGTGGAAGGATCTCTGATCA-CAACA
3_AATAA_1987983900                 TG-TTATGGATTGATGTG--TATCT------GTATTTGGAGTGTGTTCACTCGTCGCTTTGTATAAGTGAAGTCTCTTG-TTTCCCTATCAT----------------CACTCTCATCATCAACC-----CATTACTCGTATCTTCGTGGAAGGATCTCTGATCA-CAACA
5_ACTTG_1988280954	               TG-TTATGGATTGATGTG--TATCT------GTATTTGGAGTGTGTTCACTCGTCGCTTTGTATAAGTGAAGTCTCTTG-TTTCCCTATCAT----------------CACTCTCATCATCAACC-----CATTACTCGTATCTTCGTGGAAGGATCTCTGATCA-TAACA
5_AGATC_1998199559                 TG-TTATGGATTGATGTG--TATCT------GTATTTGGAGTGTGTTCACTCGTCGCTTTGTATAAGTGAAGTCTCTTG-TTTCCCTATCAT----------------CACTCTCATCATCAACC-----CATTACTCGTATCTTCGTGGAAGGATCTCTGATCA-CAACA
3_AGATC_1988278487                 TG-TTATGGATTGATGTG--TATCT------GTATTTGGAGTGTGTTCACTCGTCGCTTTGTATAAGTGAAGTCTCTTG-TTTCCCTATCAT----------------CACTCTCATCATCAACC-----CATTACTCGTATCTTCGTGGAAGGATCTCTGATCA-TAACA
5_AGTCC_2125245627                 TG-TTATGGATTGATGTG--TATCT------GTATTTGGAGTGTGTTCACTCGTCGCTTTGTATAAGTGAAGTCTCTTG-TTTCCCTATCAT----------------CACTCTCATCATCAACC-----CATTACTCGTATCTTCGTGGAAGGATCTCTGATCA-TAACA
3_AGTCC_1988112225                 TG-TTATGGATTGATGTG--TATCT------GTATTTGGAGTGTGTTCACTCGTCGCTTTGTATAAGTGAAGTCTCTTG-TTTCCCTATCAT----------------CACTCTCATCATCAACC-----CATTACTCGTATCTTCGTGGAAGGATCTCTGATCA-TAACA
5_ATAAA_2125285054                 TG-TTATGGATTGATGTG--TATCT------GTATTTGGAGTGTGTTCACTCGTCGCTTTGTATAAGTGAAGTCTCTTG-TTTCCCTATCAT----------------CACTCTCATCATCAACC-----CATTACTCGTATCTTCGTGGAAGGATCTCTGATCA-TAACA
3_ATAAA_1988527758                 TG-TTATGGATTGATGTG--TATCT------GTATTTGGAGTGTGTTCACTCGTCGCTTTGTATAAGTGAAGTCTCTTG-TTTCCCTATCAT----------------CACTCTCATCATCAACC-----CATTACTCGTATCTTCGTGGAAGGATCTCTGATCA-TAACA
5_ATATG_1984350535                 TG-TTATGGATTGATGTG--TATCT------GTATTTGGAGTGTGTTCACTCGTCGCTTTGTATAAGTGAAGTCTCTTG-TTTCCCTATCAT----------------CACTCTCATCATCAACC-----CATTACTCGTATCTTCGTGGAAGGATCTCTGATCA-TAACA
3_ATATG_1988866168                 TG-TTATGGATTGATGTG--TATCT------GTATTTGGAGTGTGTTCACTCGTCGCTTTGTATAAGTGAAGTCTCTTG-TTTCCCTATCAT----------------CACTCTCATCATCAACC-----CATTACTCGTATCTTCGTGGAAGGATCTCTGATCA-TAACA
5_ATTAC_2011023935                 TG-TTATGGATTGATGTG--TATCT------GTATTTGGAGTGTGTTCACTCGTCGCTTTGTATAAGTGAAGTCTCTTG-TTTCCCTATCAT----------------CACTCTCATCATCAACC-----CATTACTCGTATCTTCGTGGAAGGATCTCTGATCA-TAACA
3_ATTAC_2008152591                 TG-TTATGGATTGATGTG--TATCT------GTATTTGGAGTGTGTTCACTCGTCGCTTTGTATAAGTGAAGTCTCTTG-TTTCCCTATCAT----------------CACTCTCATCATCAACC-----CATTACTCGTATCTTCGTGGAAGGATCTCTGATCA-TAACA
5_CAAAA_1988104399                 TG-TTATGGATTGATGTG--TATCT------GTATTTGGAGTGTGTTCACTCGTCGCTTTGTATAAGTGAAGTCTCTTG-TTTCCCTATCAT----------------CACTCTCATCATCAACC-----CATTACTCGTATCTTCGTGGAAGGATCTCTGATCA-TAACA
3_CAAAA_1993976316                 TG-TTATGGATTGATGTG--TATCT------GTATTTGGAGTGTGTTCACTCGTCGCTTTGTATAAGTGAAGTCTCTTG-TTTCCCTATCAT----------------CACTCTCATCATCAACC-----CATTACTCGTATCTTCGTGGAAGGATCTCTGATCA-TAACA
5_CAAAG_1988014086                 TG-TTATGGATTGATGTG--TATCT------GTATTTGGAGTGTGTTCACTCGTCGCTTTGTATAAGTGAAGTCTCTTG-TTTCCCTATCAT----------------CACTCTCATCATCAACC-----CATTACTCGTATCTTCGTGGAAGGATCTCTGATCA-CAACA
3_CAAAG_1998174834                 TG-TTATGGATTGATGTG--TATCT------GTATTTGGAGTGTGTTCACTCGTCGCTTTGTATAAGTGAAGTCTCTTG-TTTCCCTATCAT----------------CACTCTCATCATCAACC-----CATTACTCGTATCTTCGTGGAAGGATCTCTGATCA-TAACA
5_CAATG_1988126529                 TG-TTATGGATTGATGTG--TATCT------GTATTTGGAGTGTGTTCACTCGTCGCTTTGTATAAGTGAAGTCTCTTG-TTTCCCTATCAT----------------CACTCTCATCATCAACC-----CATTACTCGTATCTTCGTGGAAGGATCTCTGATCA-TAACA
3_CAATG_1988108377                 TG-TTATGGATTGATGTG--TATCT------GTATTTGGAGTGTGTTCACTCGTCGCTTTGTATAAGTGAAGTCTCTTG-TTTCCCTATCAT----------------CACTCTCATCATCAACC-----CATTACTCGTATCTTCGTGGAAGGATCTCTGATCA-TAACA
5_CGCAA_1998226372	               TG-TTATGGATTGATGTG--TATCT------GTATTTGGAGTGTGTTCACTCGTCGCTTTGTATAAGTGAAGTCTCTTG-TTTCCCTATCAT----------------CACTCTCATCATCAACC-----CATTACTCGTATCTTCGTGGAAGGATCTCTGATCA-TAACA
5_CTGAA_2017269876                 TG-TTATGGATTGATGTG--TATCT------GTATTTGGAGTGTGTTCACTCGTCGCTTTGTATAAGTGAAGTCTCTTG-TTTCCCTATCAT----------------CACTCTCATCATCAACC-----CATTACTCGTATCTTCGTGGAAGGATCTCTGATCA-TAACA
3_CTGAA_2011233399                 TG-TTATGGATTGATGTG--TATCT------GTATTTGGAGTGTGTTCACTCGTCGCTTTGTATAAGTGAAGTCTCTTG-TTTCCCTATCAT----------------CACTCTCATCATCAACC-----CATTACTCGTATCTTCGTGGAAGGATCTCTGATCA-TAACA
5_CTTAC_1988275222                 TG-TTATGGATTGATGTG--TATCT------GTATTTGGAGTGTGTTCACTCGTCGCTTTGTATAAGTGAAGTCTCTTG-TTTCCCTATCAT----------------CACTCTCATCATCAACC-----CATTACTCGTATCTTCGTGGAAGGATCTCTGATCA-TAACA
3_CTTAC_2125239600                 TG-TTATGGATTGATGTG--TATCT------GTATTTGGAGTGTGTTCACTCGTCGCTTTGTATAAGTGAAGTCTCTTG-TTTCCCTATCAT----------------CACTCTCATCATCAACC-----CATTACTCGTATCTTCGTGGAAGGATCTCTGATCA-TAACA
5_CTTTT_1988869127                 TG-TTATGGATTGATGTG--TATCT------GTATTTGGAGTGTGTTCACTCGTCGCTTTGTATAAGTGAAGTCTCTTG-TTTCCCTATCAT----------------CACTCTCATCATCAACC-----CATTACTCGTATCTTCGTGGAAGGATCTCTGATCA-TAACA
3_CTTTT_2011006695                 TG-TTATGGATTGATGTG--TATCT------GTATTTGGAGTGTGTTCACTCGTCGCTTTGTATAAGTGAAGTCTCTTG-TTTCCCTATCAT----------------CACTCTCATCATCAACC-----CATTACTCGTATCTTCGTGGAAGGATCTCTGATCA-TAACA
5_GAAAG_2011605781	               TG-TTATGGATTGATGTG--TATCT------GTATTTGGAGTGTGTTCACTCGTCGCTTTGTATAAGTGAAGTCTCTTG-TTTCCCTATCAT----------------CACTCTCATCATCAACC-----CATTACTCGTATCTTCGTGGAAGGATCTCTGATCA-TAACA
5_GAACG_1988281153	               TG-TTATGGATTGATGTG--TATCT------GTATTTGGAGTGTGTTCACTCGTCGCTTTGTATAAGTGAAGTCTCTTG-TTTCCCTATCAT----------------CACTCTCATCATCAACC-----CATTACTCGTATCTTCGTGGAAGGATCTCTGATCA-CAACA
5_GAATC_1987802496                 TG-TTATGGATTGATGTG--TATCT------GTATTTGGAGTGTGTTCACTCGTCGCTTTGTATAAGTGAAGTCTCTTG-TTTCCCTATCAT----------------CACTCTCATCATCAACC-----CATTACTCGTATCTTCGTGGAAGGATCTCTGATCA-TAACA
3_GAATC_1998203317                 TG-TTATGGATTGATGTG--TATCT------GTATTTGGAGTGTGTTCACTCGTCGCTTTGTATAAGTGAAGTCTCTTG-TTTCCCTATCAT----------------CACTCTCATCATCAACC-----CATTACTCGTATCTTCGTGGAAGGATCTCTGATCA-TAACA
5_GCACT_1994292604                 TG-TTATGGATTGATGTG--TATCT------GTATTTGGAGTGTGTTCACTCGTCGCTTTGTATAAGTGAAGTCTCTTG-TTTCCCTATCAT----------------CACTCTCATCATCAACC-----CATTACTCGTATCTTCGTGGAAGGATCTCTGATCA-TAACA
3_GCACT_1988289426                 TG-TTATGGATTGATGTG--TATCT------GTATTTGGAGTGTGTTCACTCGTCGCTTTGTATAAGTGAAGTCTCTTG-TTTCCCTATCAT----------------CACTCTCATCATCAACC-----CATTACTCGTATCTTCGTGGAAGGATCTCTGATCA-TAACA
5_GGATG_1998175160                 TG-TTATGGATTGATGTG--TATCT------GTATTTGGAGTGTGTTCACTCGTCGCTTTGTATAAGTGAAGTCTCTTG-TTTCCCTATCAT----------------CACTCTCATCATCAACC-----CATTACTCGTATCTTCGTGGAAGGATCTCTGATCA-CAACA
3_GGATG_1987985553                 TG-TTATGGATTGATGTG--TATCT------GTATTTGGAGTGTGTTCACTCGTCGCTTTGTATAAGTGAAGTCTCTTG-TTTCCCTATCAT----------------CACTCTCATCATCAACC-----CATTACTCGTATCTTCGTGGAAGGATCTCTGATCA-CAACA
5_GGCTA_1988111268                 TG-TTATGGATTGATGTG--TATCT------GTATTTGGAGTGTGTTCACTCGTCGCTTTGTATAAGTGAAGTCTCTTG-TTTCCCTATCAT----------------CACTCTCATCATCAACC-----CATTACTCGTATCTTCGTGGAAGGATCTCTGATCA-CAACA
3_GGCTA_1988301906                 TG-TTATGGATTGATGTG--TATCT------GTATTTGGAGTGTGTTCACTCGTCGCTTTGTATAAGTGAAGTCTCTTG-TTTCCCTATCAT----------------CACTCTCATCATCAACC-----CATTACTCGTATCTTCGTGGAAGGATCTCTGATCA-CAACA
5_GGGAC_2125265648	               TG-TTATGAATTGCTGTG--TATCT------GTATTTGGAGTGTGTTCAC---TCGCTTTGTTTCAGTGAAGTCTTTTG-TTTCCCTATTAT----------------TACTCTCATCATCAACC-----CATTACTCGTATCTTCGTGGAACGATCTCTGATCA-TCACA
5_GTAAA_1983308701                 TG-TTATGGATTGATGTG--TATCT------GTATTTGGAGTGTGTTCACTCGTCGCTTTGTATAAGTGAAGTCTCTTG-TTTCCCTATCAT----------------CACTCTCATCATCAACC-----CATTACTCGTATCTTCGTGGAAGGATCTCTGATCA-CAACA
3_GTAAA_1995220272                 TG-TTATGGATTGATGTG--TATCT------GTATTTGGAGTGTGTTCACTCGTCGCTTTGTATAAGTGAAGTCTCTTG-TTTCCCTATCAT----------------CACTCTCATCATCAACC-----CATTACTCGTATCTTCGTGGAAGGATCTCTGATCA-CAACA
5_GTCTC_1988270009                 TG-TTATGGATTGATGTG--TATCT------GTATTTGGAGTGTGTTCACTCGTCGCTTTGTATAAGTGAAGTCTCTTG-TTTCCCTATCAT----------------CACTCTCATCATCAACC-----CATTACTCGTATCTTCGTGGAAGGATCTCTGATCA-TAACA
3_GTCTC_1988276863                 TG-TTATGGATTGATGTG--TATCT------GTATTTGGAGTGTGTTCACTCGTCGCTTTGTATAAGTGAAGTCTCTTG-TTTCCCTATCAT----------------CACTCTCATCATCAACC-----CATTACTCGTATCTTCGTGGAAGGATCTCTGATCA-TAACA
5_GTTGC_2125245024                 TG-TTATGGATTGATGTG--TATCT------GTATTTGGAGTGTGTTCACTCGTCGCTTTGTATAAGTGAAGTCTCTTG-TTTCCCTATCAT----------------CACTCTCATCATCAACC-----CATTACTCGTATCTTCGTGGAAGGATCTCTGATCA-CAACA
3_GTTGC_1987828628                 TG-TTATGGATTGATGTG--TATCT------GTATTTGGAGTGTGTTCACTCGTCGCTTTGTATAAGTGAAGTCTCTTG-TTTCCCTATCAT----------------CACTCTCATCATCAACC-----CATTACTCGTATCTTCGTGGAAGGATCTCTGATCA-TAACA
5_GTTTG_1989323843	               TG-TTATGGATTGATGTG--TATCT------GTATTTGGAGTGTGTTCACTCGTCGCTTTGTATAAGTGAAGTCTCTTG-TTTCCCTATCAT----------------CACTCTCATCATCAACC-----CATTACTCGTATCTTCGTGGAAGGATCTCTGATCA-TAACA
5_TAATC_2004369217                 TG-TTATGGATTGATGTG--TATCT------GTATTTGGAGTGTGTTCACTCGTCGCTTTGTATAAGTGAAGTCTCTTG-TTTCCCTATCAT----------------CACTCTCATCATCAACC-----CATTACTCGTATCTTCGTGGAAGGATCTCTGATCA-TAACA
3_TAATC_1994564856                 TG-TTATGGATTGATGTG--TATCT------GTATTTGGAGTGTGTTCACTCGTCGCTTTGTATAAGTGAAGTCTCTTG-TTTCCCTATCAT----------------CACTCTCATCATCAACC-----CATTACTCGTATCTTCGTGGAAGGATCTCTGATCA-TAACA
5_TCCAC_1985392699	               TG-TTATGGATTGATGTG--TATCT------GTATTTGGAGTGTGTTCACTCGTCGCTTTGTATAAGTGAAGTCTCTTG-TTTCCCTATCAT----------------CACTCTCATCATCAACC-----CATTACTCGTATCTTCGTGGAAGGATCTCTGATCA-CAACA
5_TGTTC_1988264493                 TG-TTATGGATTGATGTG--TATCT------GTATTTGGAGTGTGTTCACTCGTCGCTTTGTATAAGTGAAGTCTCTTG-TTTCCCTATCAT----------------CACTCTCATCATCAACC-----CATTACTCGTATCTTCGTGGAAGGATCTCTGATCA-TAACA
3_TGTTC_1998233666                 TG-TTATGGATTGATGTG--TATCT------GTATTTGGAGTGTGTTCACTCGTCGCTTTGTATAAGTGAAGTCTCTTG-TTTCCCTATCAT----------------CACTCTCATCATCAACC-----CATTACTCGTATCTTCGTGGAAGGATCTCTGATCA-TAACA
5_TTCTA_2017405302                 TG-TTATGGATTGATGTG--TATCT------GTATTTGGAGTGTGTTCACTCGTCGCTTTGTATAAGTGAAGTCTCTTG-TTTCCCTATCAT----------------CACTCTCATCATCAACC-----CATTACTCGTATCTTCGTGGAAGGATCTCTGATCA-TAACA
3_TTCTA_1988837447                 TG-TTATGGATTGATGTG--TATCT------GTATTTGGAGTGTGTTCACTCGTCGCTTTGTATAAGTGAAGTCTCTTG-TTTCCCTATCAT----------------CACTCTCATCATCAACC-----CATTACTCGTATCTTCGTGGAAGGATCTCTGATCA-TAACA
5_TTGTC_2125269247                 TG-TTATGGATTGATGTG--TATCT------GTATTTGGAGTGTGTTCACTCGTCGCTTTGTATAAGTGAAGTCTCTTG-TTTCCCTATCAT----------------CACTCTCATCATCAACC-----CATTACTCGTATCTTCGTGGAAGGATCTCTGATCA-TAACA
3_TTGTC_1988847917                 TG-TTATGGATTGATGTG--TATCT------GTATTTGGAGTGTGTTCACTCGTCGCTTTGTATAAGTGAAGTCTCTTG-TTTCCCTATCAT----------------CACTCTCATCATCAACC-----CATTACTCGTATCTTCGTGGAAGGATCTCTGATCA-TAACA
5_TTTCC_1988128993	               TG-TTATGGATTGATGTG--TATCT------GTATTTGGAGTGTGTTCACTCGTCGCTTTGTATAAGTGAAGTCTCTTG-TTTCCCTATCAT----------------CACTCTCATCATCAACC-----CATTACTCGTATCTTCGTGGAAGGATCTCTGATCA-TAACA
3_TTTCC_1988256593                 TG-TTATGGATTGATGTG--TATCT------GTATTTGGAGTGTGTTCACTCGTCGCTTTGTATAAGTGAAGTCTCTTG-TTTCCCTATCAT----------------CACTCTCATCATCAACC-----CATTACTCGTATCTTCGTGGAAGGATCTCTGATCA-TAACA
5_TTTGG_1988256285                 TG-TTATGGATTGATGTG--TATCT------GTATTTGGAGTGTGTTCACTCGTCGCTTTGTATAAGTGAAGTCTCTTG-TTTCCCTATCAT----------------CACTCTCATCATCAACC-----CATTACTCGTATCTTCGTGGAAGGATCTCTGATCA-TAACA
3_TTTGG_1890686827                 TG-TTATGGATTGATGTG--TATCT------GTATTTGGAGTGTGTTCACTCGTCGCTTTGTATAAGTGAAGTCTCTTG-TTTCCCTATCAT----------------CACTCTCATCATCAACC-----CATTACTCGTATCTTCGTGGAAGGATCTCTGATCA-TAACA
3_AGAGA_1987801657                 TG-TTATGGATTGATGTG--TATCT------GTATTTGGAGTGTGTTCACTCGTCGCTTTGTATAAGTGAAGTCTCTTG-TTTCCCTATTAT----------------CACTCTCATCATCAACC-----CATTACTCGTATCTTCGTGGAACGATCTCTGATCA-TAACA
3_CTGCA_1989115284                 TG-TTATGGATTGATGTG--TTTCT------GTATTTGGAGTGTGTTCACTCGTCGCTTTGTATAAGTGAAGTCTCTTG-TTTCCCTATTAT----------------CACTCTCATCATCAACC-----CATTACTCGTATCTTCGTGGAAGGATCTCTCATCA-TAACA
3_GTGTG_1988278055                 TG-TTATGGATTGATGTG--TATCT------GTATTTGGAGTGTGTTCACTCGTCGCTTTGTATAAGTGAAGTCTCTTG-TTTCCCTATCAT----------------CACTCTCATCATCAACC-----CATTACTCGTATCTTCGTGGAAGGATCTCTGATCA-TAACA
3_TGGAT_1987813416                 TG-TTATGGATTGATGTG--TATCT------GTATTTGGAGTGTGTTCACTCGTCGCTTTGTATAAGTGAAGTCTCTTG-TTTCCCTATCAT----------------CACTCTCATCATCAACC-----CATTACTCGTATCTTCGTGGAAGGATCTCTGATCA-TAACA
3_TTCTC_2017330729                 TG-TTATGGATTGATGTG--TATCT------GTTTTTGGAGTGTGTTCACTCGTCGCTTTGTATAAGAGAAGTCTCTAG-TTTCCCTAACGT----------------CATTCTCAACATCAACC-----CATTACTCGTATCTTCGTGGAACGATCTCCGATCA-CAACA
solo_ACTTG_1998163016              TG-TTATGGATTGATGTG--TATCT------GTATTTGGAGTGTGTTCACTCGTCGCTTTGTATAAGTGAAGTCTCTTG-TTTCCCTATCAT----------------CACTCTCATCATCAACC-----CATTACTCGTATCTTCGTGGAAGGATCTCTGATCA-TAACA
solo_CAACA_1989142569              TG-TTATGGATTGATGTG--TATCT------GTATTTGGAGTGTGTTCACTCGTCGCTTTGTATAAGTGAAGTCTCTTG-TTTCCCTATCAT----------------CACTCTCATCATCAACC-----CATTACTCGTATCTTCGTGGAAGGATCTCTGATCA-CAACA
solo_CAGTC_1998236571              TG-TTATGGATTGATGTG--TATCT------GTATTTGGAGTGTGTTCACTCGTCGCTTTGTATAAGTGAAGTCTCTTG-TTTCCCTATCAT----------------CACTCTCATCATCAACC-----CATTACTCGTATCTTCGTGGAAGGATCTCTGATCA-CAACA
solo_CCAGA_1989129963              TGCTTATGGATTGATGTGCGTATCT------GTATTGGGA--GTGTTCGCTCGGCGCGTTGTACAATTGAAGTCTTTCGGTTTCCGTTTCGTGAGACGACCCACTCTCCACTCTCGTCATCAACCACAAATACTACTCGTCTCTTCGTAGAACGATCTCTAATCA-TAGCA
solo_CGGTC_2017639146              TG-TTATGGATTGATGTG--TATCT------GTATTTGGAGTGTGTTCACTCGTCGCTTTGTATAAGTGAAGTCTCTCG-TTTCCCTCACGT----------------CATTCTCAACATCAACC-----CATTACTCGTATCTTCGTGGAACGATCTTTGATCA-TAACA
solo_CTTTC_2125246443              TG-TTATGGATTGATGTG--TATCT------GTATTTGGAGTGTGTTCACTCGTCGCTTTGTATAAGTGAAGTCTCTAG-TTTCCCTAACGT----------------CATTCTCAACATCAACC-----CATTACTCGTATCTTCGTGGAACGATCTTTGATCA-TAACA
solo_GAAACa_1988760235             TG-TTATGGATTGATGTG--TCTCT------GTATTTGGAGTGTGTTCACTCGTCGCTTTGTATTAGTAAAGTCTCTT--CTTTCCTATTAT----------------TACTCTCATCATCAACC-----CATTACTCGTATCTTCGTGGA--------------------
solo_GAAACb_1989102220             TG-TTATGGATTGATGTG--TCTCT------GTATTTGGAGTGTGTTCACTCGTCGCTTTGTATTAGTAGAGTCTCTT--CTTTCCTATTAT----------------TACTCTCATCATCAACC-----CATTATTCGTATCTTCGTGGAACGATCTCTGATCACTAATA
solo_GAAGC_2125286524              TG-TTATGGATTGATGTG--TATCT------GTATTTGGAGTGTGTTCACTCGTCGCTTTGTATCAGTGAAGTCTCTAGTTTTCCCTAACGT----------------CATTCTCAACATCAACC-----CATTACTCGTATCTTCGTGGAACGATCTTTGATCA-TAACA
solo_GAGAT_1998246728              TG-TTAT-----GATGTG--TATCT------GTATTTGGAGTGTGTTCACTCGTCGCTTTGTCTAAGTGAAGTCTCTTG-TTTCCCTATTAT----------------CACTCTCATCATCAACC-----CATTACTCGTATCTTCGTGGAAGGATCTCTGATCA-TAACA
solo_GATGG_1988144692              TG-TTATGGATTGATGTG--TATCT------GTATTTGGAGTGTGTTCACTCGTCGCTTTGTATAAGTGAAGTCTCTAG-TTTCCCTAACGT----------------CATTCTCAACATCAACC-----CATTACTCGTATCTTCGTGGAACGATCTTTGATCA-TAACA
solo_GATTC_1987986590              TG-TTATGGATTGATGTG--TATCT------GTATTTGGAGTGTGTTCACTCGTCGCTTTGTATAAGTGAAGTCTCTTG-TTTCCCTATCAT----------------CACTCTCATCATCAACC-----CATTACTCGTATCTTCGTGGAAGGATCTCTGATCA-TAACA
solo_GCCGC_2125294856              TG-TTATGGATTGATGTG--TATCT------GTATTTGGAGTGTGTTCACTCGTCGCTTTGTATAAGTGAAGTCTCTAG-TTTCCCTAACGT----------------CATTCTCAACATCAACC-----CATTACTCGTATCTTCGTGGAACGATCTTTGATCA-TAACA
solo_GTTAC_2017623102              TG-TCATGGATTGATGTG--TATCT-----------------GTGTTCACTCGTCGCTTTGGAAAAGTGAAGTCTCTTG-TTTCTCTATTAT----------------TACTCTCATCATCAACC-----CATTCCTCGTATCTTCGTGGAACGATCTCTGGTCA-TAACA
solo_GTTCG_1998541222              TG-TTATGGATTGATGTG--CGTCT------GTATTTGGAGTGTGTTCACTCGTCGCTTTGTAAAAGTGAAGTCTCTT--CTTCCCTATCAT----------------TAGTCCCACCATCAACT-----CATTACTCATGTCTTCGTGGAACGATCTCTGATCA-CAGCA
solo_TTTCT_2017367165              TG-TTATGGGTTGATGTG--TATCT------GTATTTGGAGTGTGCTCACTGGTCGCTTTGTATTAGTGAAGTCTCTTC-TTTCCTTATTAT----------------TCCTCTCATCATCAACC-----TATAACTCGTATCTTCGTGGAACGATCTCTGATCA-TAACA
solo_TGTTC_2125287699              TG-TTATGGATTGATGTA--TATCT------GTATTTGGAGTGTGTTCACTCGTCGCTTGGTGGAAGTGAAGTCTCTTG-TTTCCCTAACTT----------------TACTCTCATCATCAACC-----CATCACTCGTATCTTCGTGGAACGATCTCTGATCA-TAACA
solo_TTTCA_2017299754              TG-TTATGGATTGATGTG--TATCT------GTATTTGGAGTGTGTTCACTCGTCGCTTTGTATAAGTGAAGTCTCTAG-TTTCCCTAACGT----------------CATTCTCAACATCAACC-----CATTACTCGTATCTTCGTGGAACGATCTTTGATCA-TAACA
solo_TCCCA_1988518239              TG-TTATGGATTGATGTG--TATCT------GTATTTGGAGTGTGTTCACTCGTCGCTTTGTATAAGTGAAGTCTCTTG-TTTCCCTATCAT----------------CACTCTCATCATCAACC-----CATTACTCGTATCTTCGTGGAAGGATCTCTGATCA-TAACA
solo_CAAAA_CATTG_2034259366        TG-TTATGATCAGAGATC--CTTCCACGAAGATACGAGTAATGGGTTGATGATGAGAGTGATAATAGGGAAA-CAAGAGACTTCACT---------------------TATACAAAGCGACGAGTGAACACACTCCAAATACAGATACACATCAATC------CA-TAACA
solo_CAATC_CTATC_1985405612        TG-TTATGGATTGATGTG--TATCT------GTATTTGGAGTGTGTTCACTCGTCGCTTTGTATAAGTGAAGTCTCTTG-TTTCCCTATCAT----------------CACTTTCATCATCAACC-----CATTACTCGTATCTTCGTGGAAGGATCTCTGATCA-CAACA
solo_CCTTC_CCCTG_2125298783        TG-TTATGGATTGATGTG--TATCT------GTATTTGGAGTGTGTTCACTCGTCGCTTTGTATAAATGAAGTCGCTTG-TTTTCCGATTAT----------------TACTCTCATCATCAACC-----CATTACCCGGATCTTCGTGGAACGATCTCTGATCA-TAACA
solo_GGATG_GTTTT_2125276765        TG-TTATTGATTGATGTG--TATCT------GTATTTGGAGTGTGTT---------------ATCAGTGAAGTCTCTTG-TTTCCCGATTAT----------------TACTCTCATCATCAACC-----CATTACTCGCATCTTCGTGGAACGATCTCTGATCA-TAACA
solo_GGCAC_GATGG_2125238004        ---------ATTGATCTGTTGATCT------GTTTGGCTATTTTGC-CACTCGTCGCTTTGTGTGCCTGAAGTTT-----TTTCAC----------------------TACACTTATCATCAACC-----CAATACTCGGACCCTCGTAGAACGATCTCTGATCA-TAACA
solo_GTTCA_CAGAC_2125302439        TG-TTATGGATTGATGTG--TACCT------------GGAGTGTGTTCACTCGTGGCTTTGGAGAAGTGAAGTCTCTTG-TTTCCCGATTAT----------------TAGTCTCATCATCAACC-----CATTACTCGTGTCTTCGTGGAACGAGCTCTGATCA-TGACA
solo_TGGAT_AGTGC_1998228192        TC-TTATGATCAGAGATC--CTTCCACGAAGATACGAGTAATGGGTTGATGATGAGAGTGATGATAGGGAAA-CAAGAGACTTCACT---------------------TATACAAAGCGACGAGTGAACACACTCCAAATACAGATACACATCAATC------CA-TAACA

Cocv1 Diversity Total Elements LTRs
64 170
5_AAATA                 TG-TTATGGATTGATGTG--TATCT------GTATTTGGAGTGTGTTCACTCGTCGCTTTGTATAAGTGAAGTCTCTTG-TTTCCCTATCAT----------------CACTCTCATCATCAACC-----CATTACTCGTATCTTCGTGGAAGGATCTCTGATCATAACA
5_AAGAG                 TG-TTATGGATTGATGTG--TATCT------GTATTTGGAGTGTGTTCACTCGTCGCTTTGTATAAGTGAAGTCTCTTG-TTTCCCTATCAT----------------CACTCTCATCATCAACC-----CATTACTCGTATCTTCGTGGAAGGATCTCTGATCACAACA
5_AATAA                 TG-TTATGGATTGATGTG--TATCT------GTATTTGGAGTGTGTTCACTCGTCGCTTTGTATAAGTGAAGTCTCTTG-TTTCCCTATCAT----------------CACTCTCATCATCAACC-----CATTACTCGTATCTTCGTGGAAGGATCTCTGATCACAACA
5_ACTTG	                TG-TTATGGATTGATGTG--TATCT------GTATTTGGAGTGTGTTCACTCGTCGCTTTGTATAAGTGAAGTCTCTTG-TTTCCCTATCAT----------------CACTCTCATCATCAACC-----CATTACTCGTATCTTCGTGGAAGGATCTCTGATCATAACA
5_AGATC                 TG-TTATGGATTGATGTG--TATCT------GTATTTGGAGTGTGTTCACTCGTCGCTTTGTATAAGTGAAGTCTCTTG-TTTCCCTATCAT----------------CACTCTCATCATCAACC-----CATTACTCGTATCTTCGTGGAAGGATCTCTGATCACAACA
5_AGTCC                 TG-TTATGGATTGATGTG--TATCT------GTATTTGGAGTGTGTTCACTCGTCGCTTTGTATAAGTGAAGTCTCTTG-TTTCCCTATCAT----------------CACTCTCATCATCAACC-----CATTACTCGTATCTTCGTGGAAGGATCTCTGATCATAACA
5_ATAAA                 TG-TTATGGATTGATGTG--TATCT------GTATTTGGAGTGTGTTCACTCGTCGCTTTGTATAAGTGAAGTCTCTTG-TTTCCCTATCAT----------------CACTCTCATCATCAACC-----CATTACTCGTATCTTCGTGGAAGGATCTCTGATCATAACA
5_ATATG                 TG-TTATGGATTGATGTG--TATCT------GTATTTGGAGTGTGTTCACTCGTCGCTTTGTATAAGTGAAGTCTCTTG-TTTCCCTATCAT----------------CACTCTCATCATCAACC-----CATTACTCGTATCTTCGTGGAAGGATCTCTGATCATAACA
5_ATTAC                 TG-TTATGGATTGATGTG--TATCT------GTATTTGGAGTGTGTTCACTCGTCGCTTTGTATAAGTGAAGTCTCTTG-TTTCCCTATCAT----------------CACTCTCATCATCAACC-----CATTACTCGTATCTTCGTGGAAGGATCTCTGATCATAACA
5_CAAAA                 TG-TTATGGATTGATGTG--TATCT------GTATTTGGAGTGTGTTCACTCGTCGCTTTGTATAAGTGAAGTCTCTTG-TTTCCCTATCAT----------------CACTCTCATCATCAACC-----CATTACTCGTATCTTCGTGGAAGGATCTCTGATCATAACA
5_CAAAG                 TG-TTATGGATTGATGTG--TATCT------GTATTTGGAGTGTGTTCACTCGTCGCTTTGTATAAGTGAAGTCTCTTG-TTTCCCTATCAT----------------CACTCTCATCATCAACC-----CATTACTCGTATCTTCGTGGAAGGATCTCTGATCACAACA
5_CAATG                 TG-TTATGGATTGATGTG--TATCT------GTATTTGGAGTGTGTTCACTCGTCGCTTTGTATAAGTGAAGTCTCTTG-TTTCCCTATCAT----------------CACTCTCATCATCAACC-----CATTACTCGTATCTTCGTGGAAGGATCTCTGATCATAACA
5_CGCAA	                TG-TTATGGATTGATGTG--TATCT------GTATTTGGAGTGTGTTCACTCGTCGCTTTGTATAAGTGAAGTCTCTTG-TTTCCCTATCAT----------------CACTCTCATCATCAACC-----CATTACTCGTATCTTCGTGGAAGGATCTCTGATCATAACA
5_CTGAA                 TG-TTATGGATTGATGTG--TATCT------GTATTTGGAGTGTGTTCACTCGTCGCTTTGTATAAGTGAAGTCTCTTG-TTTCCCTATCAT----------------CACTCTCATCATCAACC-----CATTACTCGTATCTTCGTGGAAGGATCTCTGATCATAACA
5_CTTAC                 TG-TTATGGATTGATGTG--TATCT------GTATTTGGAGTGTGTTCACTCGTCGCTTTGTATAAGTGAAGTCTCTTG-TTTCCCTATCAT----------------CACTCTCATCATCAACC-----CATTACTCGTATCTTCGTGGAAGGATCTCTGATCATAACA
5_CTTTT                 TG-TTATGGATTGATGTG--TATCT------GTATTTGGAGTGTGTTCACTCGTCGCTTTGTATAAGTGAAGTCTCTTG-TTTCCCTATCAT----------------CACTCTCATCATCAACC-----CATTACTCGTATCTTCGTGGAAGGATCTCTGATCATAACA
5_GAAAG	                TG-TTATGGATTGATGTG--TATCT------GTATTTGGAGTGTGTTCACTCGTCGCTTTGTATAAGTGAAGTCTCTTG-TTTCCCTATCAT----------------CACTCTCATCATCAACC-----CATTACTCGTATCTTCGTGGAAGGATCTCTGATCATAACA
5_GAACG	                TG-TTATGGATTGATGTG--TATCT------GTATTTGGAGTGTGTTCACTCGTCGCTTTGTATAAGTGAAGTCTCTTG-TTTCCCTATCAT----------------CACTCTCATCATCAACC-----CATTACTCGTATCTTCGTGGAAGGATCTCTGATCACAACA
5_GAATC                 TG-TTATGGATTGATGTG--TATCT------GTATTTGGAGTGTGTTCACTCGTCGCTTTGTATAAGTGAAGTCTCTTG-TTTCCCTATCAT----------------CACTCTCATCATCAACC-----CATTACTCGTATCTTCGTGGAAGGATCTCTGATCATAACA
5_GCACT                 TG-TTATGGATTGATGTG--TATCT------GTATTTGGAGTGTGTTCACTCGTCGCTTTGTATAAGTGAAGTCTCTTG-TTTCCCTATCAT----------------CACTCTCATCATCAACC-----CATTACTCGTATCTTCGTGGAAGGATCTCTGATCATAACA
5_GGATG                 TG-TTATGGATTGATGTG--TATCT------GTATTTGGAGTGTGTTCACTCGTCGCTTTGTATAAGTGAAGTCTCTTG-TTTCCCTATCAT----------------CACTCTCATCATCAACC-----CATTACTCGTATCTTCGTGGAAGGATCTCTGATCACAACA
5_GGCTA                 TG-TTATGGATTGATGTG--TATCT------GTATTTGGAGTGTGTTCACTCGTCGCTTTGTATAAGTGAAGTCTCTTG-TTTCCCTATCAT----------------CACTCTCATCATCAACC-----CATTACTCGTATCTTCGTGGAAGGATCTCTGATCACAACA
5_GGGAC	                TG-TTATGAATTGCTGTG--TATCT------GTATTTGGAGTGTGTTCAC---TCGCTTTGTTTCAGTGAAGTCTTTTG-TTTCCCTATTAT----------------TACTCTCATCATCAACC-----CATTACTCGTATCTTCGTGGAACGATCTCTGATCATCACA
5_GTAAA                 TG-TTATGGATTGATGTG--TATCT------GTATTTGGAGTGTGTTCACTCGTCGCTTTGTATAAGTGAAGTCTCTTG-TTTCCCTATCAT----------------CACTCTCATCATCAACC-----CATTACTCGTATCTTCGTGGAAGGATCTCTGATCACAACA
5_GTCTC                 TG-TTATGGATTGATGTG--TATCT------GTATTTGGAGTGTGTTCACTCGTCGCTTTGTATAAGTGAAGTCTCTTG-TTTCCCTATCAT----------------CACTCTCATCATCAACC-----CATTACTCGTATCTTCGTGGAAGGATCTCTGATCATAACA
5_GTTGC                 TG-TTATGGATTGATGTG--TATCT------GTATTTGGAGTGTGTTCACTCGTCGCTTTGTATAAGTGAAGTCTCTTG-TTTCCCTATCAT----------------CACTCTCATCATCAACC-----CATTACTCGTATCTTCGTGGAAGGATCTCTGATCACAACA
5_GTTTG	                TG-TTATGGATTGATGTG--TATCT------GTATTTGGAGTGTGTTCACTCGTCGCTTTGTATAAGTGAAGTCTCTTG-TTTCCCTATCAT----------------CACTCTCATCATCAACC-----CATTACTCGTATCTTCGTGGAAGGATCTCTGATCATAACA
5_TAATC                 TG-TTATGGATTGATGTG--TATCT------GTATTTGGAGTGTGTTCACTCGTCGCTTTGTATAAGTGAAGTCTCTTG-TTTCCCTATCAT----------------CACTCTCATCATCAACC-----CATTACTCGTATCTTCGTGGAAGGATCTCTGATCATAACA
5_TCCAC	                TG-TTATGGATTGATGTG--TATCT------GTATTTGGAGTGTGTTCACTCGTCGCTTTGTATAAGTGAAGTCTCTTG-TTTCCCTATCAT----------------CACTCTCATCATCAACC-----CATTACTCGTATCTTCGTGGAAGGATCTCTGATCACAACA
5_TGTTC                 TG-TTATGGATTGATGTG--TATCT------GTATTTGGAGTGTGTTCACTCGTCGCTTTGTATAAGTGAAGTCTCTTG-TTTCCCTATCAT----------------CACTCTCATCATCAACC-----CATTACTCGTATCTTCGTGGAAGGATCTCTGATCATAACA
5_TTCTA                 TG-TTATGGATTGATGTG--TATCT------GTATTTGGAGTGTGTTCACTCGTCGCTTTGTATAAGTGAAGTCTCTTG-TTTCCCTATCAT----------------CACTCTCATCATCAACC-----CATTACTCGTATCTTCGTGGAAGGATCTCTGATCATAACA
5_TTGTC                 TG-TTATGGATTGATGTG--TATCT------GTATTTGGAGTGTGTTCACTCGTCGCTTTGTATAAGTGAAGTCTCTTG-TTTCCCTATCAT----------------CACTCTCATCATCAACC-----CATTACTCGTATCTTCGTGGAAGGATCTCTGATCATAACA
5_TTTCC	                TG-TTATGGATTGATGTG--TATCT------GTATTTGGAGTGTGTTCACTCGTCGCTTTGTATAAGTGAAGTCTCTTG-TTTCCCTATCAT----------------CACTCTCATCATCAACC-----CATTACTCGTATCTTCGTGGAAGGATCTCTGATCATAACA
5_TTTGG                 TG-TTATGGATTGATGTG--TATCT------GTATTTGGAGTGTGTTCACTCGTCGCTTTGTATAAGTGAAGTCTCTTG-TTTCCCTATCAT----------------CACTCTCATCATCAACC-----CATTACTCGTATCTTCGTGGAAGGATCTCTGATCATAACA
3_AGAGA                 TG-TTATGGATTGATGTG--TATCT------GTATTTGGAGTGTGTTCACTCGTCGCTTTGTATAAGTGAAGTCTCTTG-TTTCCCTATTAT----------------CACTCTCATCATCAACC-----CATTACTCGTATCTTCGTGGAACGATCTCTGATCATAACA
3_CTGCA                 TG-TTATGGATTGATGTG--TTTCT------GTATTTGGAGTGTGTTCACTCGTCGCTTTGTATAAGTGAAGTCTCTTG-TTTCCCTATTAT----------------CACTCTCATCATCAACC-----CATTACTCGTATCTTCGTGGAAGGATCTCTCATCATAACA
3_GTGTG                 TG-TTATGGATTGATGTG--TATCT------GTATTTGGAGTGTGTTCACTCGTCGCTTTGTATAAGTGAAGTCTCTTG-TTTCCCTATCAT----------------CACTCTCATCATCAACC-----CATTACTCGTATCTTCGTGGAAGGATCTCTGATCATAACA
3_TGGAT                 TG-TTATGGATTGATGTG--TATCT------GTATTTGGAGTGTGTTCACTCGTCGCTTTGTATAAGTGAAGTCTCTTG-TTTCCCTATCAT----------------CACTCTCATCATCAACC-----CATTACTCGTATCTTCGTGGAAGGATCTCTGATCATAACA
3_TTCTC                 TG-TTATGGATTGATGTG--TATCT------GTTTTTGGAGTGTGTTCACTCGTCGCTTTGTATAAGAGAAGTCTCTAG-TTTCCCTAACGT----------------CATTCTCAACATCAACC-----CATTACTCGTATCTTCGTGGAACGATCTCCGATCACAACA
solo_ACTTG              TG-TTATGGATTGATGTG--TATCT------GTATTTGGAGTGTGTTCACTCGTCGCTTTGTATAAGTGAAGTCTCTTG-TTTCCCTATCAT----------------CACTCTCATCATCAACC-----CATTACTCGTATCTTCGTGGAAGGATCTCTGATCATAACA
solo_CAACA              TG-TTATGGATTGATGTG--TATCT------GTATTTGGAGTGTGTTCACTCGTCGCTTTGTATAAGTGAAGTCTCTTG-TTTCCCTATCAT----------------CACTCTCATCATCAACC-----CATTACTCGTATCTTCGTGGAAGGATCTCTGATCACAACA
solo_CAGTC              TG-TTATGGATTGATGTG--TATCT------GTATTTGGAGTGTGTTCACTCGTCGCTTTGTATAAGTGAAGTCTCTTG-TTTCCCTATCAT----------------CACTCTCATCATCAACC-----CATTACTCGTATCTTCGTGGAAGGATCTCTGATCACAACA
solo_CCAGA              TGCTTATGGATTGATGTGCGTATCT------GTATTGGGA--GTGTTCGCTCGGCGCGTTGTACAATTGAAGTCTTTCGGTTTCCGTTTCGTGAGACGACCCACTCTCCACTCTCGTCATCAACCACAAATACTACTCGTCTCTTCGTAGAACGATCTCTAATCATAGCA
solo_CGGTC              TG-TTATGGATTGATGTG--TATCT------GTATTTGGAGTGTGTTCACTCGTCGCTTTGTATAAGTGAAGTCTCTCG-TTTCCCTCACGT----------------CATTCTCAACATCAACC-----CATTACTCGTATCTTCGTGGAACGATCTTTGATCATAACA
solo_CTTTC              TG-TTATGGATTGATGTG--TATCT------GTATTTGGAGTGTGTTCACTCGTCGCTTTGTATAAGTGAAGTCTCTAG-TTTCCCTAACGT----------------CATTCTCAACATCAACC-----CATTACTCGTATCTTCGTGGAACGATCTTTGATCATAACA
solo_GAAACa             TG-TTATGGATTGATGTG--TCTCT------GTATTTGGAGTGTGTTCACTCGTCGCTTTGTATTAGTAAAGTCTCTT--CTTTCCTATTAT----------------TACTCTCATCATCAACC-----CATTACTCGTATCTTCGTGGA-------------------
solo_GAAGC              TG-TTATGGATTGATGTG--TATCT------GTATTTGGAGTGTGTTCACTCGTCGCTTTGTATCAGTGAAGTCTCTAGTTTTCCCTAACGT----------------CATTCTCAACATCAACC-----CATTACTCGTATCTTCGTGGAACGATCTTTGATCATAACA
solo_GAGAT              TG-TTAT-----GATGTG--TATCT------GTATTTGGAGTGTGTTCACTCGTCGCTTTGTCTAAGTGAAGTCTCTTG-TTTCCCTATTAT----------------CACTCTCATCATCAACC-----CATTACTCGTATCTTCGTGGAAGGATCTCTGATCATAACA
solo_GATGG              TG-TTATGGATTGATGTG--TATCT------GTATTTGGAGTGTGTTCACTCGTCGCTTTGTATAAGTGAAGTCTCTAG-TTTCCCTAACGT----------------CATTCTCAACATCAACC-----CATTACTCGTATCTTCGTGGAACGATCTTTGATCATAACA
solo_GATTC              TG-TTATGGATTGATGTG--TATCT------GTATTTGGAGTGTGTTCACTCGTCGCTTTGTATAAGTGAAGTCTCTTG-TTTCCCTATCAT----------------CACTCTCATCATCAACC-----CATTACTCGTATCTTCGTGGAAGGATCTCTGATCATAACA
solo_GCCGC              TG-TTATGGATTGATGTG--TATCT------GTATTTGGAGTGTGTTCACTCGTCGCTTTGTATAAGTGAAGTCTCTAG-TTTCCCTAACGT----------------CATTCTCAACATCAACC-----CATTACTCGTATCTTCGTGGAACGATCTTTGATCATAACA
solo_GTTAC              TG-TCATGGATTGATGTG--TATCT-----------------GTGTTCACTCGTCGCTTTGGAAAAGTGAAGTCTCTTG-TTTCTCTATTAT----------------TACTCTCATCATCAACC-----CATTCCTCGTATCTTCGTGGAACGATCTCTGGTCATAACA
solo_GTTCG              TG-TTATGGATTGATGTG--CGTCT------GTATTTGGAGTGTGTTCACTCGTCGCTTTGTAAAAGTGAAGTCTCTT--CTTCCCTATCAT----------------TAGTCCCACCATCAACT-----CATTACTCATGTCTTCGTGGAACGATCTCTGATCACAGCA
solo_TTTCT              TG-TTATGGGTTGATGTG--TATCT------GTATTTGGAGTGTGCTCACTGGTCGCTTTGTATTAGTGAAGTCTCTTC-TTTCCTTATTAT----------------TCCTCTCATCATCAACC-----TATAACTCGTATCTTCGTGGAACGATCTCTGATCATAACA
solo_TGTTC              TG-TTATGGATTGATGTA--TATCT------GTATTTGGAGTGTGTTCACTCGTCGCTTGGTGGAAGTGAAGTCTCTTG-TTTCCCTAACTT----------------TACTCTCATCATCAACC-----CATCACTCGTATCTTCGTGGAACGATCTCTGATCATAACA
solo_TTTCA              TG-TTATGGATTGATGTG--TATCT------GTATTTGGAGTGTGTTCACTCGTCGCTTTGTATAAGTGAAGTCTCTAG-TTTCCCTAACGT----------------CATTCTCAACATCAACC-----CATTACTCGTATCTTCGTGGAACGATCTTTGATCATAACA
solo_TCCCA              TG-TTATGGATTGATGTG--TATCT------GTATTTGGAGTGTGTTCACTCGTCGCTTTGTATAAGTGAAGTCTCTTG-TTTCCCTATCAT----------------CACTCTCATCATCAACC-----CATTACTCGTATCTTCGTGGAAGGATCTCTGATCATAACA
solo_CAAAA_CATTG        TG-TTATGATCAGAGATC--CTTCCACGAAGATACGAGTAATGGGTTGATGATGAGAGTGATAATAGGGAAA-CAAGAGACTTCACT---------------------TATACAAAGCGACGAGTGAACACACTCCAAATACAGATACACATCAATC------CATAACA
solo_CAATC_CTATC        TG-TTATGGATTGATGTG--TATCT------GTATTTGGAGTGTGTTCACTCGTCGCTTTGTATAAGTGAAGTCTCTTG-TTTCCCTATCAT----------------CACTTTCATCATCAACC-----CATTACTCGTATCTTCGTGGAAGGATCTCTGATCACAACA
solo_CCTTC_CCCTG        TG-TTATGGATTGATGTG--TATCT------GTATTTGGAGTGTGTTCACTCGTCGCTTTGTATAAATGAAGTCGCTTG-TTTTCCGATTAT----------------TACTCTCATCATCAACC-----CATTACCCGGATCTTCGTGGAACGATCTCTGATCATAACA
solo_GGATG_GTTTT        TG-TTATTGATTGATGTG--TATCT------GTATTTGGAGTGTGTT---------------ATCAGTGAAGTCTCTTG-TTTCCCGATTAT----------------TACTCTCATCATCAACC-----CATTACTCGCATCTTCGTGGAACGATCTCTGATCATAACA
solo_GGCAC_GATGG        ---------ATTGATCTGTTGATCT------GTTTGGCTATTTTGC-CACTCGTCGCTTTGTGTGCCTGAAGTTT-----TTTCAC----------------------TACACTTATCATCAACC-----CAATACTCGGACCCTCGTAGAACGATCTCTGATCATAACA
solo_GTTCA_CAGAC        TG-TTATGGATTGATGTG--TACCT------------GGAGTGTGTTCACTCGTGGCTTTGGAGAAGTGAAGTCTCTTG-TTTCCCGATTAT----------------TAGTCTCATCATCAACC-----CATTACTCGTGTCTTCGTGGAACGAGCTCTGATCATGACA
solo_TGGAT_AGTGC        TC-TTATGATCAGAGATC--CTTCCACGAAGATACGAGTAATGGGTTGATGATGAGAGTGATGATAGGGAAA-CAAGAGACTTCACT---------------------TATACAAAGCGACGAGTGAACACACTCCAAATACAGATACACATCAATC------CATAACA

Cocv1 Diversity Full-length Elements LTRs
39 139
5_AAATA                 TGTTATGGATTGATGTGTATCTGTATTTGGAGTGTGTTCACTCGTCGCTTTGTATAAGTGAAGTCTCTTGTTTCCCTATCATCACTCTCATCATCAACCCATTACTCGTATCTTCGTGGAAGGATCTCTGATCATAACA
5_AAGAG                 TGTTATGGATTGATGTGTATCTGTATTTGGAGTGTGTTCACTCGTCGCTTTGTATAAGTGAAGTCTCTTGTTTCCCTATCATCACTCTCATCATCAACCCATTACTCGTATCTTCGTGGAAGGATCTCTGATCACAACA
5_AATAA                 TGTTATGGATTGATGTGTATCTGTATTTGGAGTGTGTTCACTCGTCGCTTTGTATAAGTGAAGTCTCTTGTTTCCCTATCATCACTCTCATCATCAACCCATTACTCGTATCTTCGTGGAAGGATCTCTGATCACAACA
5_ACTTG	                TGTTATGGATTGATGTGTATCTGTATTTGGAGTGTGTTCACTCGTCGCTTTGTATAAGTGAAGTCTCTTGTTTCCCTATCATCACTCTCATCATCAACCCATTACTCGTATCTTCGTGGAAGGATCTCTGATCATAACA
5_AGATC                 TGTTATGGATTGATGTGTATCTGTATTTGGAGTGTGTTCACTCGTCGCTTTGTATAAGTGAAGTCTCTTGTTTCCCTATCATCACTCTCATCATCAACCCATTACTCGTATCTTCGTGGAAGGATCTCTGATCACAACA
5_AGTCC                 TGTTATGGATTGATGTGTATCTGTATTTGGAGTGTGTTCACTCGTCGCTTTGTATAAGTGAAGTCTCTTGTTTCCCTATCATCACTCTCATCATCAACCCATTACTCGTATCTTCGTGGAAGGATCTCTGATCATAACA
5_ATAAA                 TGTTATGGATTGATGTGTATCTGTATTTGGAGTGTGTTCACTCGTCGCTTTGTATAAGTGAAGTCTCTTGTTTCCCTATCATCACTCTCATCATCAACCCATTACTCGTATCTTCGTGGAAGGATCTCTGATCATAACA
5_ATATG                 TGTTATGGATTGATGTGTATCTGTATTTGGAGTGTGTTCACTCGTCGCTTTGTATAAGTGAAGTCTCTTGTTTCCCTATCATCACTCTCATCATCAACCCATTACTCGTATCTTCGTGGAAGGATCTCTGATCATAACA
5_ATTAC                 TGTTATGGATTGATGTGTATCTGTATTTGGAGTGTGTTCACTCGTCGCTTTGTATAAGTGAAGTCTCTTGTTTCCCTATCATCACTCTCATCATCAACCCATTACTCGTATCTTCGTGGAAGGATCTCTGATCATAACA
5_CAAAA                 TGTTATGGATTGATGTGTATCTGTATTTGGAGTGTGTTCACTCGTCGCTTTGTATAAGTGAAGTCTCTTGTTTCCCTATCATCACTCTCATCATCAACCCATTACTCGTATCTTCGTGGAAGGATCTCTGATCATAACA
5_CAAAG                 TGTTATGGATTGATGTGTATCTGTATTTGGAGTGTGTTCACTCGTCGCTTTGTATAAGTGAAGTCTCTTGTTTCCCTATCATCACTCTCATCATCAACCCATTACTCGTATCTTCGTGGAAGGATCTCTGATCACAACA
5_CAATG                 TGTTATGGATTGATGTGTATCTGTATTTGGAGTGTGTTCACTCGTCGCTTTGTATAAGTGAAGTCTCTTGTTTCCCTATCATCACTCTCATCATCAACCCATTACTCGTATCTTCGTGGAAGGATCTCTGATCATAACA
5_CGCAA	                TGTTATGGATTGATGTGTATCTGTATTTGGAGTGTGTTCACTCGTCGCTTTGTATAAGTGAAGTCTCTTGTTTCCCTATCATCACTCTCATCATCAACCCATTACTCGTATCTTCGTGGAAGGATCTCTGATCATAACA
5_CTGAA                 TGTTATGGATTGATGTGTATCTGTATTTGGAGTGTGTTCACTCGTCGCTTTGTATAAGTGAAGTCTCTTGTTTCCCTATCATCACTCTCATCATCAACCCATTACTCGTATCTTCGTGGAAGGATCTCTGATCATAACA
5_CTTAC                 TGTTATGGATTGATGTGTATCTGTATTTGGAGTGTGTTCACTCGTCGCTTTGTATAAGTGAAGTCTCTTGTTTCCCTATCATCACTCTCATCATCAACCCATTACTCGTATCTTCGTGGAAGGATCTCTGATCATAACA
5_CTTTT                 TGTTATGGATTGATGTGTATCTGTATTTGGAGTGTGTTCACTCGTCGCTTTGTATAAGTGAAGTCTCTTGTTTCCCTATCATCACTCTCATCATCAACCCATTACTCGTATCTTCGTGGAAGGATCTCTGATCATAACA
5_GAAAG	                TGTTATGGATTGATGTGTATCTGTATTTGGAGTGTGTTCACTCGTCGCTTTGTATAAGTGAAGTCTCTTGTTTCCCTATCATCACTCTCATCATCAACCCATTACTCGTATCTTCGTGGAAGGATCTCTGATCATAACA
5_GAACG	                TGTTATGGATTGATGTGTATCTGTATTTGGAGTGTGTTCACTCGTCGCTTTGTATAAGTGAAGTCTCTTGTTTCCCTATCATCACTCTCATCATCAACCCATTACTCGTATCTTCGTGGAAGGATCTCTGATCACAACA
5_GAATC                 TGTTATGGATTGATGTGTATCTGTATTTGGAGTGTGTTCACTCGTCGCTTTGTATAAGTGAAGTCTCTTGTTTCCCTATCATCACTCTCATCATCAACCCATTACTCGTATCTTCGTGGAAGGATCTCTGATCATAACA
5_GCACT                 TGTTATGGATTGATGTGTATCTGTATTTGGAGTGTGTTCACTCGTCGCTTTGTATAAGTGAAGTCTCTTGTTTCCCTATCATCACTCTCATCATCAACCCATTACTCGTATCTTCGTGGAAGGATCTCTGATCATAACA
5_GGATG                 TGTTATGGATTGATGTGTATCTGTATTTGGAGTGTGTTCACTCGTCGCTTTGTATAAGTGAAGTCTCTTGTTTCCCTATCATCACTCTCATCATCAACCCATTACTCGTATCTTCGTGGAAGGATCTCTGATCACAACA
5_GGCTA                 TGTTATGGATTGATGTGTATCTGTATTTGGAGTGTGTTCACTCGTCGCTTTGTATAAGTGAAGTCTCTTGTTTCCCTATCATCACTCTCATCATCAACCCATTACTCGTATCTTCGTGGAAGGATCTCTGATCACAACA
5_GGGAC	                TGTTATGAATTGCTGTGTATCTGTATTTGGAGTGTGTTCAC---TCGCTTTGTTTCAGTGAAGTCTTTTGTTTCCCTATTATTACTCTCATCATCAACCCATTACTCGTATCTTCGTGGAACGATCTCTGATCATCACA
5_GTAAA                 TGTTATGGATTGATGTGTATCTGTATTTGGAGTGTGTTCACTCGTCGCTTTGTATAAGTGAAGTCTCTTGTTTCCCTATCATCACTCTCATCATCAACCCATTACTCGTATCTTCGTGGAAGGATCTCTGATCACAACA
5_GTCTC                 TGTTATGGATTGATGTGTATCTGTATTTGGAGTGTGTTCACTCGTCGCTTTGTATAAGTGAAGTCTCTTGTTTCCCTATCATCACTCTCATCATCAACCCATTACTCGTATCTTCGTGGAAGGATCTCTGATCATAACA
5_GTTGC                 TGTTATGGATTGATGTGTATCTGTATTTGGAGTGTGTTCACTCGTCGCTTTGTATAAGTGAAGTCTCTTGTTTCCCTATCATCACTCTCATCATCAACCCATTACTCGTATCTTCGTGGAAGGATCTCTGATCACAACA
5_GTTTG	                TGTTATGGATTGATGTGTATCTGTATTTGGAGTGTGTTCACTCGTCGCTTTGTATAAGTGAAGTCTCTTGTTTCCCTATCATCACTCTCATCATCAACCCATTACTCGTATCTTCGTGGAAGGATCTCTGATCATAACA
5_TAATC                 TGTTATGGATTGATGTGTATCTGTATTTGGAGTGTGTTCACTCGTCGCTTTGTATAAGTGAAGTCTCTTGTTTCCCTATCATCACTCTCATCATCAACCCATTACTCGTATCTTCGTGGAAGGATCTCTGATCATAACA
5_TCCAC	                TGTTATGGATTGATGTGTATCTGTATTTGGAGTGTGTTCACTCGTCGCTTTGTATAAGTGAAGTCTCTTGTTTCCCTATCATCACTCTCATCATCAACCCATTACTCGTATCTTCGTGGAAGGATCTCTGATCACAACA
5_TGTTC                 TGTTATGGATTGATGTGTATCTGTATTTGGAGTGTGTTCACTCGTCGCTTTGTATAAGTGAAGTCTCTTGTTTCCCTATCATCACTCTCATCATCAACCCATTACTCGTATCTTCGTGGAAGGATCTCTGATCATAACA
5_TTCTA                 TGTTATGGATTGATGTGTATCTGTATTTGGAGTGTGTTCACTCGTCGCTTTGTATAAGTGAAGTCTCTTGTTTCCCTATCATCACTCTCATCATCAACCCATTACTCGTATCTTCGTGGAAGGATCTCTGATCATAACA
5_TTGTC                 TGTTATGGATTGATGTGTATCTGTATTTGGAGTGTGTTCACTCGTCGCTTTGTATAAGTGAAGTCTCTTGTTTCCCTATCATCACTCTCATCATCAACCCATTACTCGTATCTTCGTGGAAGGATCTCTGATCATAACA
5_TTTCC	                TGTTATGGATTGATGTGTATCTGTATTTGGAGTGTGTTCACTCGTCGCTTTGTATAAGTGAAGTCTCTTGTTTCCCTATCATCACTCTCATCATCAACCCATTACTCGTATCTTCGTGGAAGGATCTCTGATCATAACA
5_TTTGG                 TGTTATGGATTGATGTGTATCTGTATTTGGAGTGTGTTCACTCGTCGCTTTGTATAAGTGAAGTCTCTTGTTTCCCTATCATCACTCTCATCATCAACCCATTACTCGTATCTTCGTGGAAGGATCTCTGATCATAACA
3_AGAGA                 TGTTATGGATTGATGTGTATCTGTATTTGGAGTGTGTTCACTCGTCGCTTTGTATAAGTGAAGTCTCTTGTTTCCCTATTATCACTCTCATCATCAACCCATTACTCGTATCTTCGTGGAACGATCTCTGATCATAACA
3_CTGCA                 TGTTATGGATTGATGTGTTTCTGTATTTGGAGTGTGTTCACTCGTCGCTTTGTATAAGTGAAGTCTCTTGTTTCCCTATTATCACTCTCATCATCAACCCATTACTCGTATCTTCGTGGAAGGATCTCTCATCATAACA
3_GTGTG                 TGTTATGGATTGATGTGTATCTGTATTTGGAGTGTGTTCACTCGTCGCTTTGTATAAGTGAAGTCTCTTGTTTCCCTATCATCACTCTCATCATCAACCCATTACTCGTATCTTCGTGGAAGGATCTCTGATCATAACA
3_TGGAT                 TGTTATGGATTGATGTGTATCTGTATTTGGAGTGTGTTCACTCGTCGCTTTGTATAAGTGAAGTCTCTTGTTTCCCTATCATCACTCTCATCATCAACCCATTACTCGTATCTTCGTGGAAGGATCTCTGATCATAACA
3_TTCTC                 TGTTATGGATTGATGTGTATCTGTTTTTGGAGTGTGTTCACTCGTCGCTTTGTATAAGAGAAGTCTCTAGTTTCCCTAACGTCATTCTCAACATCAACCCATTACTCGTATCTTCGTGGAACGATCTCCGATCACAACA

Cocv1 Diversity Solo LTRs
25 170
solo_ACTTG              TG-TTATGGATTGATGTG--TATCT------GTATTTGGAGTGTGTTCACTCGTCGCTTTGTATAAGTGAAGTCTCTTG-TTTCCCTATCAT----------------CACTCTCATCATCAACC-----CATTACTCGTATCTTCGTGGAAGGATCTCTGATCATAACA
solo_CAACA              TG-TTATGGATTGATGTG--TATCT------GTATTTGGAGTGTGTTCACTCGTCGCTTTGTATAAGTGAAGTCTCTTG-TTTCCCTATCAT----------------CACTCTCATCATCAACC-----CATTACTCGTATCTTCGTGGAAGGATCTCTGATCACAACA
solo_CAGTC              TG-TTATGGATTGATGTG--TATCT------GTATTTGGAGTGTGTTCACTCGTCGCTTTGTATAAGTGAAGTCTCTTG-TTTCCCTATCAT----------------CACTCTCATCATCAACC-----CATTACTCGTATCTTCGTGGAAGGATCTCTGATCACAACA
solo_CCAGA              TGCTTATGGATTGATGTGCGTATCT------GTATTGGGA--GTGTTCGCTCGGCGCGTTGTACAATTGAAGTCTTTCGGTTTCCGTTTCGTGAGACGACCCACTCTCCACTCTCGTCATCAACCACAAATACTACTCGTCTCTTCGTAGAACGATCTCTAATCATAGCA
solo_CGGTC              TG-TTATGGATTGATGTG--TATCT------GTATTTGGAGTGTGTTCACTCGTCGCTTTGTATAAGTGAAGTCTCTCG-TTTCCCTCACGT----------------CATTCTCAACATCAACC-----CATTACTCGTATCTTCGTGGAACGATCTTTGATCATAACA
solo_CTTTC              TG-TTATGGATTGATGTG--TATCT------GTATTTGGAGTGTGTTCACTCGTCGCTTTGTATAAGTGAAGTCTCTAG-TTTCCCTAACGT----------------CATTCTCAACATCAACC-----CATTACTCGTATCTTCGTGGAACGATCTTTGATCATAACA
solo_GAAACa             TG-TTATGGATTGATGTG--TCTCT------GTATTTGGAGTGTGTTCACTCGTCGCTTTGTATTAGTAAAGTCTCTT--CTTTCCTATTAT----------------TACTCTCATCATCAACC-----CATTACTCGTATCTTCGTGGA-------------------
solo_GAAGC              TG-TTATGGATTGATGTG--TATCT------GTATTTGGAGTGTGTTCACTCGTCGCTTTGTATCAGTGAAGTCTCTAGTTTTCCCTAACGT----------------CATTCTCAACATCAACC-----CATTACTCGTATCTTCGTGGAACGATCTTTGATCATAACA
solo_GAGAT              TG-TTAT-----GATGTG--TATCT------GTATTTGGAGTGTGTTCACTCGTCGCTTTGTCTAAGTGAAGTCTCTTG-TTTCCCTATTAT----------------CACTCTCATCATCAACC-----CATTACTCGTATCTTCGTGGAAGGATCTCTGATCATAACA
solo_GATGG              TG-TTATGGATTGATGTG--TATCT------GTATTTGGAGTGTGTTCACTCGTCGCTTTGTATAAGTGAAGTCTCTAG-TTTCCCTAACGT----------------CATTCTCAACATCAACC-----CATTACTCGTATCTTCGTGGAACGATCTTTGATCATAACA
solo_GATTC              TG-TTATGGATTGATGTG--TATCT------GTATTTGGAGTGTGTTCACTCGTCGCTTTGTATAAGTGAAGTCTCTTG-TTTCCCTATCAT----------------CACTCTCATCATCAACC-----CATTACTCGTATCTTCGTGGAAGGATCTCTGATCATAACA
solo_GCCGC              TG-TTATGGATTGATGTG--TATCT------GTATTTGGAGTGTGTTCACTCGTCGCTTTGTATAAGTGAAGTCTCTAG-TTTCCCTAACGT----------------CATTCTCAACATCAACC-----CATTACTCGTATCTTCGTGGAACGATCTTTGATCATAACA
solo_GTTAC              TG-TCATGGATTGATGTG--TATCT-----------------GTGTTCACTCGTCGCTTTGGAAAAGTGAAGTCTCTTG-TTTCTCTATTAT----------------TACTCTCATCATCAACC-----CATTCCTCGTATCTTCGTGGAACGATCTCTGGTCATAACA
solo_GTTCG              TG-TTATGGATTGATGTG--CGTCT------GTATTTGGAGTGTGTTCACTCGTCGCTTTGTAAAAGTGAAGTCTCTT--CTTCCCTATCAT----------------TAGTCCCACCATCAACT-----CATTACTCATGTCTTCGTGGAACGATCTCTGATCACAGCA
solo_TTTCT              TG-TTATGGGTTGATGTG--TATCT------GTATTTGGAGTGTGCTCACTGGTCGCTTTGTATTAGTGAAGTCTCTTC-TTTCCTTATTAT----------------TCCTCTCATCATCAACC-----TATAACTCGTATCTTCGTGGAACGATCTCTGATCATAACA
solo_TGTTC              TG-TTATGGATTGATGTA--TATCT------GTATTTGGAGTGTGTTCACTCGTCGCTTGGTGGAAGTGAAGTCTCTTG-TTTCCCTAACTT----------------TACTCTCATCATCAACC-----CATCACTCGTATCTTCGTGGAACGATCTCTGATCATAACA
solo_TTTCA              TG-TTATGGATTGATGTG--TATCT------GTATTTGGAGTGTGTTCACTCGTCGCTTTGTATAAGTGAAGTCTCTAG-TTTCCCTAACGT----------------CATTCTCAACATCAACC-----CATTACTCGTATCTTCGTGGAACGATCTTTGATCATAACA
solo_TCCCA              TG-TTATGGATTGATGTG--TATCT------GTATTTGGAGTGTGTTCACTCGTCGCTTTGTATAAGTGAAGTCTCTTG-TTTCCCTATCAT----------------CACTCTCATCATCAACC-----CATTACTCGTATCTTCGTGGAAGGATCTCTGATCATAACA
solo_CAAAA_CATTG        TG-TTATGATCAGAGATC--CTTCCACGAAGATACGAGTAATGGGTTGATGATGAGAGTGATAATAGGGAAA-CAAGAGACTTCACT---------------------TATACAAAGCGACGAGTGAACACACTCCAAATACAGATACACATCAATC------CATAACA
solo_CAATC_CTATC        TG-TTATGGATTGATGTG--TATCT------GTATTTGGAGTGTGTTCACTCGTCGCTTTGTATAAGTGAAGTCTCTTG-TTTCCCTATCAT----------------CACTTTCATCATCAACC-----CATTACTCGTATCTTCGTGGAAGGATCTCTGATCACAACA
solo_CCTTC_CCCTG        TG-TTATGGATTGATGTG--TATCT------GTATTTGGAGTGTGTTCACTCGTCGCTTTGTATAAATGAAGTCGCTTG-TTTTCCGATTAT----------------TACTCTCATCATCAACC-----CATTACCCGGATCTTCGTGGAACGATCTCTGATCATAACA
solo_GGATG_GTTTT        TG-TTATTGATTGATGTG--TATCT------GTATTTGGAGTGTGTT---------------ATCAGTGAAGTCTCTTG-TTTCCCGATTAT----------------TACTCTCATCATCAACC-----CATTACTCGCATCTTCGTGGAACGATCTCTGATCATAACA
solo_GGCAC_GATGG        ---------ATTGATCTGTTGATCT------GTTTGGCTATTTTGC-CACTCGTCGCTTTGTGTGCCTGAAGTTT-----TTTCAC----------------------TACACTTATCATCAACC-----CAATACTCGGACCCTCGTAGAACGATCTCTGATCATAACA
solo_GTTCA_CAGAC        TG-TTATGGATTGATGTG--TACCT------------GGAGTGTGTTCACTCGTGGCTTTGGAGAAGTGAAGTCTCTTG-TTTCCCGATTAT----------------TAGTCTCATCATCAACC-----CATTACTCGTGTCTTCGTGGAACGAGCTCTGATCATGACA
solo_TGGAT_AGTGC        TC-TTATGATCAGAGATC--CTTCCACGAAGATACGAGTAATGGGTTGATGATGAGAGTGATGATAGGGAAA-CAAGAGACTTCACT---------------------TATACAAAGCGACGAGTGAACACACTCCAAATACAGATACACATCAATC------CATAACA


Cocv2 Phylogeny Total LTR
39 182
5_ACACT_1988741333            TGTCATGCCCCACTGGCATGCCTACTTACTTGCATGCATTACCTTGTATTGTTTGTCATGTCTCCCATACTGGGAATGGTTCATTCGTCAATATACCTGTATTCATGAACATTGCCTGACAATCGACGTACCTT--------------------------------TGCACTGACTCTGACA
5_ATTAT_1998199369            TGTCATGCCCCACTGGCATGCCTACTTACTTGCATGCATTACCTTGTATTGTTTGTCATGTCTCCCATACTGGGAATGGTTCATTCGTCAATATACCTTTATTCATGAACATTGCCTGACAATCGACGTACCTT--------------------------------TGCACTGACTCTGACA
5_CAAAC_1988136818            TGTCATGCCCCACTGGCATGCCTACTTACTTTCATGCATTACCTTGTGTTGTTTGTCATGTCTCCCATACTGGGAATGGTTCATTCGTCAATATACCTTTATTCATGAACATTGCCTGACAATCGACGTACCGT--------------------------------TGCACTGACTCTGACA
3_CAAAC_1989127342            TGTCATGCCCCACTGGCATGCCTACTTACTTGCATGCATTACCTTGTGTTGTTTGTCATGTCTCCCATACTGGGAATGGTTCATTCGTCAATATACCTTTATTCATGAACATTGCCTGACAATCGACGTACCGTGTTAGGGATTGACTCAATCCCTAACATACCGTTGCACTGACTCTGACA
5_CAAAG_1988132906            TGTCATGCCCCACTGGCATGCCTACTTACTTGCATGCATTACCTTGTATTGTTTGTCATGTCTCCCATACTGGGAATGGTTCATTCGTCAATATACCTTTATTCATGAACATTGCCTGACAATCGACGTACCTT--------------------------------TGCACTGACTCTGACA
5_CCAGC_1988279710            TGTCATGCCCCACTGGCATGCCTACTTACTTGCATGCATTACCTTGTATTGTTTGTCATGTCTCCCATACTGGGAATGGTTCATTCGTCAATATACCTTTTTTCATGAACATTGCCTGACAATCGACGTACCTT--------------------------------TGCACTGACTCTGACA
5_CCCGC_1988283411            TGTCATGCCCCACTGGCATGCCTACTTACTTGCATGCATTACCTTGTATTGTTTGTCATGTCTCCCATACTGGGAATGGTTCATTCGTCAATATACCTTTATTCATGAACATTGCCTGACAATCGACGTACCTT--------------------------------TGCACTGACTCTGACA
5_CCGGT_1987991166            TGTCATGCCCCACTGGCATGCCTACTTACTTGCATGCATTACCTTGTATTGTTTGTCATGTCTCCCATACTGGGAATGGTTCATTCGTCAATATACCTTTATTCATGAACATTGCCTGACAATCGACGTACCTT--------------------------------TGCACTGACTCTGACA
5_CCTCG_1998166203            TGTCATGCCCCACTGGCATGCCTACTTACTTGCATGCATTACCTTGTATTGTTTGTCATGTCTCCCATACTGGGAATGGTTCATTCGTCAATATACCTTTATTCATGAACATTGCCTGACAATCGACGTACCTT--------------------------------TGCATTGACTCTGACA
5_CGAGG_1988279461            TGTCATGCCCCACTGGCATGCCTACTTACTTGCATGCATTACCTTGTATTGTCTGTCATGTCTCCCATACTGGGAATGGTTCATTCGTCAATATACCTTTATTCATGAACATTGCCTGACAATCGACGTACATT--------------------------------TGCACTGACTCTGACA
5_CTACG_1998256285            TGTCATGCCCCACTGGCATGCCTACTTACTTGCATGCATTACCTTGTATTGTTTGTCATGTCTCCCATACGGGGAATGGTTCATTCGTCAATATACCTTTATTCATGAACATTGCCTGACAATCGACGTACCTT--------------------------------TGCACTGACTCTGACA
5_GATAG_1998194758            TGTCACGCCCCACTGGCATGCCTACTTACTTGCATGCATTACCTTGTATTGTTTGTCATGTCTCCCATACTGGGAATGGTTCATTCGTCAATATACCTTTATTCATGAACATTGCCTGACAATCGACGTACCTT--------------------------------TGCACTGACTCTGACA
5_GATGG_1989994364            TGTCATGCCCCACTGGCATGCCTACTTACTTGCATGCATTACCTTGTATTGTTTGTCATGTCTCCCATACTGGGAATGGTTCATTCGTCAATATACCTTTATTCATGAACATTGCCTGACAATCGACGTACCTT--------------------------------TGCACTGACTCTGACA
3_GATGG_1988278802            TGTCATGCCCCACTGGCATGCCTACTTACTTGCATGCATTACCTTGTGTTGTTTGTCATGTCTCCCATACTGGGAATGGTTCATTCGTCAATATACCTTTATTCATGAACATTGCCTGACAATCGACGTACCTT--------------------------------TGCACTGACTCTGACA
5_GCAGG_1998198383            TGTCATGCCCCACTGGCATGCCTACTTACTTGCATGCATTACCTTGTATTGTTTGTCATGTCTCCCATACTGGGAATGGTTCATTCGTCAATATACCTTTATTCATGAACATTGCCTGACAATCGACGTACCTT--------------------------------TGCACTGACTCTGACA
5_GCCAC_1983972097            TGTCATGCCCCACTGGCATGCCTACTTACTTGCATGCATTACCTTGTATTGTTTGTCATGTCTCCCATACTGGGAATGGTTCATTCGTCAATATACCTTTATTCATGAACATTGCCTGACAATCGACGTACCTT--------------------------------TGTACTGACTCTGACA
5_GGCAC_1987804034            TGTCATGCCCCACTGGCATGCCTACTTACTTGCATGCATTACCTTGTATTGTTTGTCATGTCTCCCATACTGGGAATGGTTCATTCGTCAATATACCTTTATTCATGAACATTGCCTGACAATCGACGTACCTT--------------------------------TGCACTGACTCTGACA
3_GGCAC_1998165585            TGTCATGCCCCACTGGCATGCCTACTTACTTGCATGCATTACCTTGTATTGTTTGTCATGTCTCCCATACTGGGAATGGTTCATTCGTCATTATACCTTTATTCATGAACATTGCCTGACAATCGACGTACCTT--------------------------------TGCACTGACTCTGACA
5_GTATC_1988262342            TGTCATGCCCCACTGGCATGCCTACTTACTTGCATGCATTACCTTGTATTGTTTGTCATGTCTCCCATACTGGGAATGGTTCATTCGTCAATATACCTTTATTCATGAACATTGCCTGACAATCGACGTACCTT--------------------------------TGCACTGACTCTGACA
3_GTATC_1988535271            TGTCATGCCCCACTGGCATGCCTACTTACTTGCATGCATTACCTTGTATTGTTTGTCATGTCTCCCATACTGGGAATGGTTCATTCGTCAATATACCTTTATTCATGAACATTGCCTGACAATCGACGTACCTT--------------------------------AGCACTGACTCTGACA
5_TCTGG_1988849489            TGTCATGCCCCACTGGCATGCCTACTTACTTGCATGCATTACCTTGTATTGTTTGTCATGTCTCCCATACTGGGAATGGTTCATTCGTCAATATACCTTTATTCATGAACATTGCCTGACAATCGACGTACCTT--------------------------------TGCACTGACTCTGACA
3_TCTGG_1989137686            TGTCATGCCCCACTGGCATGCCTACTTACTTGCATGCATTACCTTGTATTGTTTGTCATGTCTCCCATACTGGGAATGGTTCATTCGTCAATATACCTTTATTCATGAACATTGCCTGACAATCGACGTACCTT--------------------------------TGCACTGACTCTGACA
5_TGCAA_1998200965            TGTCATGCCCCACTGGCATGCCTACTTACTTGCATGCATTACCTTGTGTTGTTTGTCATGTCTCCCATACTGGGAATGGTTCATTCGTCAATATACCTTTATTCATGAACATTGCCTGACAATCGACGTACCTT--------------------------------TGCACTGACTCTGACA
3_CAATT_1998216608            TGTCATGCCCCACTGGCATGCCTACTTACTTGCATGCATTACCTTGTATTGTTTGTCATGTCTCCCATACTGGGAATGGTTCATTCGTCAATATACCTTTATTCATGAACATTGCCTGACAATCGACGTACCTT--------------------------------TGCACTGACTCTGACA
3_CTTTG_2125271393            TGTCATGCCCCACTGGCATGCCTACTTACTTGCATGCATTACCTTGTATTGTTTGTCATGTCTCCCATACTGGGAATGGTTCATTCGTCAATATACCTTTATTCATGAACATTGCCTGACAATCGACGTACCTT--------------------------------TGCACTGACTCTGACA
3_GAGCC_1988256963            TGTCATGCCCCACTGGCATGCCTACTTACTTGCATGCATTACCTTGTATTGTTTGTCATGTCTCCCATACTGGGAATGGTTCATTCGTCAATATACCTTTATTCATGAACATTGCCTGACAATCGACGTACCTT--------------------------------TGCACTGACTCTGACA
3_TTATT_1988261825            TGTCATGCCCCACTGGCATGCCTACTTACTTGCATGCATTACCTTGTATTGTTTGTCATGTCTCCCATACTGGGAATGGTTCATTCGTCAATATACCTTTATTCATGAACATTGCCTGACAATCGACGTACCTT--------------------------------TGCACTGACTCTGACA
solo_AAGAC_1987984366         TGTCATGCCCCACTGGCATGCCTACTTACTTGCATGCATTACCTTGTATTGTTTGTCATGTCTCCCATACTGGGAATGGTTCATTCGTCAATATACCTTTATTCATGAACATTGCCTGACAATCGACGTACCTT--------------------------------TGCACTGACTCTGACA
solo_GATAC_1907284545         TGTCATGCCCCACTGGCATGCCTACTTACTTGCATGCATTACCTTGTATTGTTTGTCATGTCTCCCATACTGGGAATGGTTCATTCGTCAATATACCTTTATTCATGAACATTGCCTGACAATCGACGTACCTT--------------------------------TGCACTGACTCTGACA
solo_GCCATC_1988001572        TGTCATGCCCCACTGGCATGCCTACTTACTTGCATGCATTACCTTGTATTGTTTGTCATGTCTCCCATACTGGGAATGGTTCATTCGTCAATATACCTTTATTCATGAACATTGCCTGACAATCGACGTACCTG--------------------------------TGCACTGACTCTGACA
solo_CCGTG_AAGAG_2125242953   TGTCATGCCCCACTGGCATGCCTACTTACTTGCATGCATTACCTTGTATTGTTTGTCATGTCTCCCATACTGGGAATGGTTCATTCGTCAATATACCTTTATTCATGAACATTGCCTGACAATCGACGTACCTT--------------------------------TGCACTGACTCTGACA
solo_CCTTG_GCTGG_1998224874   TGTCATGCCCCACTGGCATGCCCACTTACTTGCATGCATTACCTTGTATTGTTTGTCATGTCTCCCATACTGGGAATGGTTCATTCGTCAATATACCTTTATTCATGAACATTGCCTGACAATCGACGCACCTT--------------------------------TGCACTGACTCTGACA
solo_GAGCC_GTTGG_2125272628   TGTCATGCCCCACTGGCATGCCTACTTACTTGCATGCATTACCTTGTATTGTTTGTCATGTCTCCCATACTGGGAATGGTTCATTCGTCAATATACCTTTATTCATGAACATTGCCTGACAATCGACGTACCTT--------------------------------TGCACTGACTCTGACA
solo_GATAG_CCAGC_2011578746   TGTCATGCCCCACTGGCATGCCTACTTACTTGCATGCATTACCTTGTATTGTTTGTCATGTCTCCCATACTGGGAATGGTTCATTCGTCAATATACCTTTATTCATGAACATTGCCTGACAATCGACGTACCTT--------------------------------TGCACTGACTCTGACA
solo_GCCGA_AAGAC_2125301551   TGTCATGCCCCACTGGCATGCCTACTTACTTGCATGCATTACCTTGTATTGTTTGTCATGTCTCCCATACTGGGAATGGTTCATTCGTCAATATACCTTTATTCATGAACATTGCCTGACAATCGACGTACCTT--------------------------------TGCACAGACTCTGACA
solo_GCCTG_CAACC_2125266113   TGTCATGCCCCACTGGCATGCCTACTTACTTGCATGCATTACCTTGTATTGTTTGTCATGTCTCCCATACTGGGAATGGTTCATTCGTCAATATACCTTTATTCATGAACATTGCCTGACAATCGACGTACCTT--------------------------------TGCACTGACTCTGACA
solo_GGTTG_CTACG_2125289889   TGTCATGCCCCACTGGCATGCCTACTTACTTGCATGCATTACCTTGTATTGTCTGTCATGTCTCCAGTACTGGGAATGGTTCATTCGTCAATATACCTTTATTCATGAACATTGCCTGACAATCGACGTACCTT--------------------------------TGCACTGACTCTGACA
Recombinanta_1994266655       TGTCATGCCCCACTGGCATGCCTACTTACTTGCATGCATTACCTTGTATTGTTTGTCATGTCTCCCATACGGGGAATGGTTCATTCGTCAATATACCTTTATTCATGAACATTGCCTGACAATCGACGTACCTT--------------------------------TGCACTGACTCTGACA
Recombinantb_2017044277       TGTCATGCCCCACTGGCATGCCTACTTACTTGCATGCATTACCTTGTGTTGTTTGTCATGTCTCCCATACTGGGAATGGTTCATTCGTCAATATACCTTTATTCATGAACATTGCCTGACAATCGACGTACCTT--------------------------------TGCACTGACTCTGACA

Cocv2 Diversity Total LTR
33 150
5_ACACT            TGTCATGCCCCACTGGCATGCCTACTTACTTGCATGCATTACCTTGTATTGTTTGTCATGTCTCCCATACTGGGAATGGTTCATTCGTCAATATACCTGTATTCATGAACATTGCCTGACAATCGACGTACCTTTGCACTGACTCTGACA
5_ATTAT            TGTCATGCCCCACTGGCATGCCTACTTACTTGCATGCATTACCTTGTATTGTTTGTCATGTCTCCCATACTGGGAATGGTTCATTCGTCAATATACCTTTATTCATGAACATTGCCTGACAATCGACGTACCTTTGCACTGACTCTGACA
5_CAAAC            TGTCATGCCCCACTGGCATGCCTACTTACTTTCATGCATTACCTTGTGTTGTTTGTCATGTCTCCCATACTGGGAATGGTTCATTCGTCAATATACCTTTATTCATGAACATTGCCTGACAATCGACGTACCGTTGCACTGACTCTGACA
5_CAAAG            TGTCATGCCCCACTGGCATGCCTACTTACTTGCATGCATTACCTTGTATTGTTTGTCATGTCTCCCATACTGGGAATGGTTCATTCGTCAATATACCTTTATTCATGAACATTGCCTGACAATCGACGTACCTTTGCACTGACTCTGACA
5_CCAGC            TGTCATGCCCCACTGGCATGCCTACTTACTTGCATGCATTACCTTGTATTGTTTGTCATGTCTCCCATACTGGGAATGGTTCATTCGTCAATATACCTTTTTTCATGAACATTGCCTGACAATCGACGTACCTTTGCACTGACTCTGACA
5_CCCGC            TGTCATGCCCCACTGGCATGCCTACTTACTTGCATGCATTACCTTGTATTGTTTGTCATGTCTCCCATACTGGGAATGGTTCATTCGTCAATATACCTTTATTCATGAACATTGCCTGACAATCGACGTACCTTTGCACTGACTCTGACA
5_CCGGT            TGTCATGCCCCACTGGCATGCCTACTTACTTGCATGCATTACCTTGTATTGTTTGTCATGTCTCCCATACTGGGAATGGTTCATTCGTCAATATACCTTTATTCATGAACATTGCCTGACAATCGACGTACCTTTGCACTGACTCTGACA
5_CCTCG            TGTCATGCCCCACTGGCATGCCTACTTACTTGCATGCATTACCTTGTATTGTTTGTCATGTCTCCCATACTGGGAATGGTTCATTCGTCAATATACCTTTATTCATGAACATTGCCTGACAATCGACGTACCTTTGCATTGACTCTGACA
5_CGAGG            TGTCATGCCCCACTGGCATGCCTACTTACTTGCATGCATTACCTTGTATTGTCTGTCATGTCTCCCATACTGGGAATGGTTCATTCGTCAATATACCTTTATTCATGAACATTGCCTGACAATCGACGTACATTTGCACTGACTCTGACA
5_CTACG            TGTCATGCCCCACTGGCATGCCTACTTACTTGCATGCATTACCTTGTATTGTTTGTCATGTCTCCCATACGGGGAATGGTTCATTCGTCAATATACCTTTATTCATGAACATTGCCTGACAATCGACGTACCTTTGCACTGACTCTGACA
5_GATAG            TGTCACGCCCCACTGGCATGCCTACTTACTTGCATGCATTACCTTGTATTGTTTGTCATGTCTCCCATACTGGGAATGGTTCATTCGTCAATATACCTTTATTCATGAACATTGCCTGACAATCGACGTACCTTTGCACTGACTCTGACA
5_GATGG            TGTCATGCCCCACTGGCATGCCTACTTACTTGCATGCATTACCTTGTATTGTTTGTCATGTCTCCCATACTGGGAATGGTTCATTCGTCAATATACCTTTATTCATGAACATTGCCTGACAATCGACGTACCTTTGCACTGACTCTGACA
5_GCAGG            TGTCATGCCCCACTGGCATGCCTACTTACTTGCATGCATTACCTTGTATTGTTTGTCATGTCTCCCATACTGGGAATGGTTCATTCGTCAATATACCTTTATTCATGAACATTGCCTGACAATCGACGTACCTTTGCACTGACTCTGACA
5_GCCAC            TGTCATGCCCCACTGGCATGCCTACTTACTTGCATGCATTACCTTGTATTGTTTGTCATGTCTCCCATACTGGGAATGGTTCATTCGTCAATATACCTTTATTCATGAACATTGCCTGACAATCGACGTACCTTTGTACTGACTCTGACA
5_GGCAC            TGTCATGCCCCACTGGCATGCCTACTTACTTGCATGCATTACCTTGTATTGTTTGTCATGTCTCCCATACTGGGAATGGTTCATTCGTCAATATACCTTTATTCATGAACATTGCCTGACAATCGACGTACCTTTGCACTGACTCTGACA
5_GTATC            TGTCATGCCCCACTGGCATGCCTACTTACTTGCATGCATTACCTTGTATTGTTTGTCATGTCTCCCATACTGGGAATGGTTCATTCGTCAATATACCTTTATTCATGAACATTGCCTGACAATCGACGTACCTTTGCACTGACTCTGACA
5_TCTGG            TGTCATGCCCCACTGGCATGCCTACTTACTTGCATGCATTACCTTGTATTGTTTGTCATGTCTCCCATACTGGGAATGGTTCATTCGTCAATATACCTTTATTCATGAACATTGCCTGACAATCGACGTACCTTTGCACTGACTCTGACA
5_TGCAA            TGTCATGCCCCACTGGCATGCCTACTTACTTGCATGCATTACCTTGTGTTGTTTGTCATGTCTCCCATACTGGGAATGGTTCATTCGTCAATATACCTTTATTCATGAACATTGCCTGACAATCGACGTACCTTTGCACTGACTCTGACA
3_ATTTG            TGTCATGCCCCACTGGCATGCCTACTTACTTGCATGCATTACCTTGTATTGTTTGTCATGTCTCCCATACGGGGAATGGTTCATTCGTCAATATACCTTTATTCATGAACATTGCCTGACAATCGACGTACCTTTGCACTGACTCTGACA
3_CAATT            TGTCATGCCCCACTGGCATGCCTACTTACTTGCATGCATTACCTTGTATTGTTTGTCATGTCTCCCATACTGGGAATGGTTCATTCGTCAATATACCTTTATTCATGAACATTGCCTGACAATCGACGTACCTTTGCACTGACTCTGACA
3_CTTTG            TGTCATGCCCCACTGGCATGCCTACTTACTTGCATGCATTACCTTGTATTGTTTGTCATGTCTCCCATACTGGGAATGGTTCATTCGTCAATATACCTTTATTCATGAACATTGCCTGACAATCGACGTACCTTTGCACTGACTCTGACA
3_GAGCC            TGTCATGCCCCACTGGCATGCCTACTTACTTGCATGCATTACCTTGTATTGTTTGTCATGTCTCCCATACTGGGAATGGTTCATTCGTCAATATACCTTTATTCATGAACATTGCCTGACAATCGACGTACCTTTGCACTGACTCTGACA
3_TTATT            TGTCATGCCCCACTGGCATGCCTACTTACTTGCATGCATTACCTTGTATTGTTTGTCATGTCTCCCATACTGGGAATGGTTCATTCGTCAATATACCTTTATTCATGAACATTGCCTGACAATCGACGTACCTTTGCACTGACTCTGACA
solo_AAGAC         TGTCATGCCCCACTGGCATGCCTACTTACTTGCATGCATTACCTTGTATTGTTTGTCATGTCTCCCATACTGGGAATGGTTCATTCGTCAATATACCTTTATTCATGAACATTGCCTGACAATCGACGTACCTTTGCACTGACTCTGACA
solo_GATAC         TGTCATGCCCCACTGGCATGCCTACTTACTTGCATGCATTACCTTGTATTGTTTGTCATGTCTCCCATACTGGGAATGGTTCATTCGTCAATATACCTTTATTCATGAACATTGCCTGACAATCGACGTACCTTTGCACTGACTCTGACA
solo_GCCATC        TGTCATGCCCCACTGGCATGCCTACTTACTTGCATGCATTACCTTGTATTGTTTGTCATGTCTCCCATACTGGGAATGGTTCATTCGTCAATATACCTTTATTCATGAACATTGCCTGACAATCGACGTACCTGTGCACTGACTCTGACA
solo_CCGTG_AAGAG   TGTCATGCCCCACTGGCATGCCTACTTACTTGCATGCATTACCTTGTATTGTTTGTCATGTCTCCCATACTGGGAATGGTTCATTCGTCAATATACCTTTATTCATGAACATTGCCTGACAATCGACGTACCTTTGCACTGACTCTGACA
solo_CCTTG_GCTGG   TGTCATGCCCCACTGGCATGCCCACTTACTTGCATGCATTACCTTGTATTGTTTGTCATGTCTCCCATACTGGGAATGGTTCATTCGTCAATATACCTTTATTCATGAACATTGCCTGACAATCGACGCACCTTTGCACTGACTCTGACA
solo_GAGCC_GTTGG   TGTCATGCCCCACTGGCATGCCTACTTACTTGCATGCATTACCTTGTATTGTTTGTCATGTCTCCCATACTGGGAATGGTTCATTCGTCAATATACCTTTATTCATGAACATTGCCTGACAATCGACGTACCTTTGCACTGACTCTGACA
solo_GATAG_CCAGC   TGTCATGCCCCACTGGCATGCCTACTTACTTGCATGCATTACCTTGTATTGTTTGTCATGTCTCCCATACTGGGAATGGTTCATTCGTCAATATACCTTTATTCATGAACATTGCCTGACAATCGACGTACCTTTGCACTGACTCTGACA
solo_GCCGA_AAGAC   TGTCATGCCCCACTGGCATGCCTACTTACTTGCATGCATTACCTTGTATTGTTTGTCATGTCTCCCATACTGGGAATGGTTCATTCGTCAATATACCTTTATTCATGAACATTGCCTGACAATCGACGTACCTTTGCACAGACTCTGACA
solo_GCCTG_CAACC   TGTCATGCCCCACTGGCATGCCTACTTACTTGCATGCATTACCTTGTATTGTTTGTCATGTCTCCCATACTGGGAATGGTTCATTCGTCAATATACCTTTATTCATGAACATTGCCTGACAATCGACGTACCTTTGCACTGACTCTGACA
solo_GGTTG_CTACG   TGTCATGCCCCACTGGCATGCCTACTTACTTGCATGCATTACCTTGTATTGTCTGTCATGTCTCCAGTACTGGGAATGGTTCATTCGTCAATATACCTTTATTCATGAACATTGCCTGACAATCGACGTACCTTTGCACTGACTCTGACA

Cocv2 Diversity Full-length Elements LTRs
23 150
5_ACACT            TGTCATGCCCCACTGGCATGCCTACTTACTTGCATGCATTACCTTGTATTGTTTGTCATGTCTCCCATACTGGGAATGGTTCATTCGTCAATATACCTGTATTCATGAACATTGCCTGACAATCGACGTACCTTTGCACTGACTCTGACA
5_ATTAT            TGTCATGCCCCACTGGCATGCCTACTTACTTGCATGCATTACCTTGTATTGTTTGTCATGTCTCCCATACTGGGAATGGTTCATTCGTCAATATACCTTTATTCATGAACATTGCCTGACAATCGACGTACCTTTGCACTGACTCTGACA
5_CAAAC            TGTCATGCCCCACTGGCATGCCTACTTACTTTCATGCATTACCTTGTGTTGTTTGTCATGTCTCCCATACTGGGAATGGTTCATTCGTCAATATACCTTTATTCATGAACATTGCCTGACAATCGACGTACCGTTGCACTGACTCTGACA
5_CAAAG            TGTCATGCCCCACTGGCATGCCTACTTACTTGCATGCATTACCTTGTATTGTTTGTCATGTCTCCCATACTGGGAATGGTTCATTCGTCAATATACCTTTATTCATGAACATTGCCTGACAATCGACGTACCTTTGCACTGACTCTGACA
5_CCAGC            TGTCATGCCCCACTGGCATGCCTACTTACTTGCATGCATTACCTTGTATTGTTTGTCATGTCTCCCATACTGGGAATGGTTCATTCGTCAATATACCTTTTTTCATGAACATTGCCTGACAATCGACGTACCTTTGCACTGACTCTGACA
5_CCCGC            TGTCATGCCCCACTGGCATGCCTACTTACTTGCATGCATTACCTTGTATTGTTTGTCATGTCTCCCATACTGGGAATGGTTCATTCGTCAATATACCTTTATTCATGAACATTGCCTGACAATCGACGTACCTTTGCACTGACTCTGACA
5_CCGGT            TGTCATGCCCCACTGGCATGCCTACTTACTTGCATGCATTACCTTGTATTGTTTGTCATGTCTCCCATACTGGGAATGGTTCATTCGTCAATATACCTTTATTCATGAACATTGCCTGACAATCGACGTACCTTTGCACTGACTCTGACA
5_CCTCG            TGTCATGCCCCACTGGCATGCCTACTTACTTGCATGCATTACCTTGTATTGTTTGTCATGTCTCCCATACTGGGAATGGTTCATTCGTCAATATACCTTTATTCATGAACATTGCCTGACAATCGACGTACCTTTGCATTGACTCTGACA
5_CGAGG            TGTCATGCCCCACTGGCATGCCTACTTACTTGCATGCATTACCTTGTATTGTCTGTCATGTCTCCCATACTGGGAATGGTTCATTCGTCAATATACCTTTATTCATGAACATTGCCTGACAATCGACGTACATTTGCACTGACTCTGACA
5_CTACG            TGTCATGCCCCACTGGCATGCCTACTTACTTGCATGCATTACCTTGTATTGTTTGTCATGTCTCCCATACGGGGAATGGTTCATTCGTCAATATACCTTTATTCATGAACATTGCCTGACAATCGACGTACCTTTGCACTGACTCTGACA
5_GATAG            TGTCACGCCCCACTGGCATGCCTACTTACTTGCATGCATTACCTTGTATTGTTTGTCATGTCTCCCATACTGGGAATGGTTCATTCGTCAATATACCTTTATTCATGAACATTGCCTGACAATCGACGTACCTTTGCACTGACTCTGACA
5_GATGG            TGTCATGCCCCACTGGCATGCCTACTTACTTGCATGCATTACCTTGTATTGTTTGTCATGTCTCCCATACTGGGAATGGTTCATTCGTCAATATACCTTTATTCATGAACATTGCCTGACAATCGACGTACCTTTGCACTGACTCTGACA
5_GCAGG            TGTCATGCCCCACTGGCATGCCTACTTACTTGCATGCATTACCTTGTATTGTTTGTCATGTCTCCCATACTGGGAATGGTTCATTCGTCAATATACCTTTATTCATGAACATTGCCTGACAATCGACGTACCTTTGCACTGACTCTGACA
5_GCCAC            TGTCATGCCCCACTGGCATGCCTACTTACTTGCATGCATTACCTTGTATTGTTTGTCATGTCTCCCATACTGGGAATGGTTCATTCGTCAATATACCTTTATTCATGAACATTGCCTGACAATCGACGTACCTTTGTACTGACTCTGACA
5_GGCAC            TGTCATGCCCCACTGGCATGCCTACTTACTTGCATGCATTACCTTGTATTGTTTGTCATGTCTCCCATACTGGGAATGGTTCATTCGTCAATATACCTTTATTCATGAACATTGCCTGACAATCGACGTACCTTTGCACTGACTCTGACA
5_GTATC            TGTCATGCCCCACTGGCATGCCTACTTACTTGCATGCATTACCTTGTATTGTTTGTCATGTCTCCCATACTGGGAATGGTTCATTCGTCAATATACCTTTATTCATGAACATTGCCTGACAATCGACGTACCTTTGCACTGACTCTGACA
5_TCTGG            TGTCATGCCCCACTGGCATGCCTACTTACTTGCATGCATTACCTTGTATTGTTTGTCATGTCTCCCATACTGGGAATGGTTCATTCGTCAATATACCTTTATTCATGAACATTGCCTGACAATCGACGTACCTTTGCACTGACTCTGACA
5_TGCAA            TGTCATGCCCCACTGGCATGCCTACTTACTTGCATGCATTACCTTGTGTTGTTTGTCATGTCTCCCATACTGGGAATGGTTCATTCGTCAATATACCTTTATTCATGAACATTGCCTGACAATCGACGTACCTTTGCACTGACTCTGACA
3_ATTTG            TGTCATGCCCCACTGGCATGCCTACTTACTTGCATGCATTACCTTGTATTGTTTGTCATGTCTCCCATACGGGGAATGGTTCATTCGTCAATATACCTTTATTCATGAACATTGCCTGACAATCGACGTACCTTTGCACTGACTCTGACA
3_CAATT            TGTCATGCCCCACTGGCATGCCTACTTACTTGCATGCATTACCTTGTATTGTTTGTCATGTCTCCCATACTGGGAATGGTTCATTCGTCAATATACCTTTATTCATGAACATTGCCTGACAATCGACGTACCTTTGCACTGACTCTGACA
3_CTTTG            TGTCATGCCCCACTGGCATGCCTACTTACTTGCATGCATTACCTTGTATTGTTTGTCATGTCTCCCATACTGGGAATGGTTCATTCGTCAATATACCTTTATTCATGAACATTGCCTGACAATCGACGTACCTTTGCACTGACTCTGACA
3_GAGCC            TGTCATGCCCCACTGGCATGCCTACTTACTTGCATGCATTACCTTGTATTGTTTGTCATGTCTCCCATACTGGGAATGGTTCATTCGTCAATATACCTTTATTCATGAACATTGCCTGACAATCGACGTACCTTTGCACTGACTCTGACA
3_TTATT            TGTCATGCCCCACTGGCATGCCTACTTACTTGCATGCATTACCTTGTATTGTTTGTCATGTCTCCCATACTGGGAATGGTTCATTCGTCAATATACCTTTATTCATGAACATTGCCTGACAATCGACGTACCTTTGCACTGACTCTGACA

Cocv2 Diversity Solo LTRs
10 150
solo_AAGAC         TGTCATGCCCCACTGGCATGCCTACTTACTTGCATGCATTACCTTGTATTGTTTGTCATGTCTCCCATACTGGGAATGGTTCATTCGTCAATATACCTTTATTCATGAACATTGCCTGACAATCGACGTACCTTTGCACTGACTCTGACA
solo_GATAC         TGTCATGCCCCACTGGCATGCCTACTTACTTGCATGCATTACCTTGTATTGTTTGTCATGTCTCCCATACTGGGAATGGTTCATTCGTCAATATACCTTTATTCATGAACATTGCCTGACAATCGACGTACCTTTGCACTGACTCTGACA
solo_GCCATC        TGTCATGCCCCACTGGCATGCCTACTTACTTGCATGCATTACCTTGTATTGTTTGTCATGTCTCCCATACTGGGAATGGTTCATTCGTCAATATACCTTTATTCATGAACATTGCCTGACAATCGACGTACCTGTGCACTGACTCTGACA
solo_CCGTG_AAGAG   TGTCATGCCCCACTGGCATGCCTACTTACTTGCATGCATTACCTTGTATTGTTTGTCATGTCTCCCATACTGGGAATGGTTCATTCGTCAATATACCTTTATTCATGAACATTGCCTGACAATCGACGTACCTTTGCACTGACTCTGACA
solo_CCTTG_GCTGG   TGTCATGCCCCACTGGCATGCCCACTTACTTGCATGCATTACCTTGTATTGTTTGTCATGTCTCCCATACTGGGAATGGTTCATTCGTCAATATACCTTTATTCATGAACATTGCCTGACAATCGACGCACCTTTGCACTGACTCTGACA
solo_GAGCC_GTTGG   TGTCATGCCCCACTGGCATGCCTACTTACTTGCATGCATTACCTTGTATTGTTTGTCATGTCTCCCATACTGGGAATGGTTCATTCGTCAATATACCTTTATTCATGAACATTGCCTGACAATCGACGTACCTTTGCACTGACTCTGACA
solo_GATAG_CCAGC   TGTCATGCCCCACTGGCATGCCTACTTACTTGCATGCATTACCTTGTATTGTTTGTCATGTCTCCCATACTGGGAATGGTTCATTCGTCAATATACCTTTATTCATGAACATTGCCTGACAATCGACGTACCTTTGCACTGACTCTGACA
solo_GCCGA_AAGAC   TGTCATGCCCCACTGGCATGCCTACTTACTTGCATGCATTACCTTGTATTGTTTGTCATGTCTCCCATACTGGGAATGGTTCATTCGTCAATATACCTTTATTCATGAACATTGCCTGACAATCGACGTACCTTTGCACAGACTCTGACA
solo_GCCTG_CAACC   TGTCATGCCCCACTGGCATGCCTACTTACTTGCATGCATTACCTTGTATTGTTTGTCATGTCTCCCATACTGGGAATGGTTCATTCGTCAATATACCTTTATTCATGAACATTGCCTGACAATCGACGTACCTTTGCACTGACTCTGACA
solo_GGTTG_CTACG   TGTCATGCCCCACTGGCATGCCTACTTACTTGCATGCATTACCTTGTATTGTCTGTCATGTCTCCAGTACTGGGAATGGTTCATTCGTCAATATACCTTTATTCATGAACATTGCCTGACAATCGACGTACCTTTGCACTGACTCTGACA


Cocv3 Phylogeny Total LTR
35 195
5_ATTTT_2011253698           TGTCAGGACCCGCAGGCTCTGCGGTCCCGACTGGGTCGTTCTTTGCTAAGAAGACTCGGCG----------------TTGATGTCTTTGTATTGTTTGTTTGCATGCATTTGGAATTGCAGTTCAGTCTGCAAAGTGAAAT--AAAACACTT---TACAACAACATTGCCTGGCTAACCCTACCAAGGTCTTACA
3_ATTTT_2017322706           TGTCAGGACCCGCAGGCTCTGCGGTCCCGACTGGGTCGTTCTTTGCTAAGAAGACTCGGCG----------------TTGATGTCTTTGTATTGTTTGTTTGCATGCATTTGGAATTGCAGTTCAGTCTGCAAAGTGAAAT--AAAACACTT---TACAACAACATTGCCTGGCTAACCCTACCAAGGTCTTACA
5_CAGAC_1988726124           TGTCAGGACCCGCAGGCTCTGCGGTCCCGACTGGGTCGTTCTTTGCTAAGAAGACTCGGCG----------------TTGATGTCTTTGTATTGTTTGTATGCATGCATTTGGAATTGCAGTTCAGTCTGCAAAGTGAAAT--AAAACACTT---TACAACAACATTGCCTGGCTAACCCTAACAAGGTCTTACA
3_CAGAC_1998231433           TGTCAGGACCCGCAGGCTCTGCGGTCCCGACTGGGTCGTTCTTTGCTAAGAAGACTCGGCG----------------TTGATGTCTTTGTATTGTTTGTATGCATGCATTTGGAATTGCAGTTCAGTCTGCAAAGTGAAAT--AAAACACTT---TACAACAACATTGCCTGGCTAACCCTAACAAGGTCTTACA
5_GTGGG_2125269110           TGTCAGGACCCGCAGGCTCTGCGGTCCCGACTGGGTCGTTCTTTGCTAAGAAGACTCGGCG----------------TTGATGTCTTTGTATTGTTTGTATGCATGCATTTGGAATTGCAGTTCAGTCTGCAAAGTGAAAT--AAAACACTT---TACAACAACATTGCCTGGCTAACCCTAACAAGGTCTTACA
3_GTGGG_2017246381           TGTCAGGACCCGCAGGCTCTGCGGTCCCGACTGGGTCGTTCTTTGCTAAGAAGACTCGGCG----------------TTGATGTCTTTGTATTGTTTGTATGCATGCATTTGGAATTGCAGTTCAGTCTGCAAAGTGAAAT--AAAACACTT---TACAACAACATTGCCTGGCTAACCCTAACAAGGTCTTACA
5_GTTCA_2011039135           TGTCAGGACCCGCAGGCTCTGCGGTCCCGACTGGGTCGTTCTTTGCTAAGAAGACTCGGCG----------------TTGATGTCTTTGTATTGTTTGTATGCATGCATTTGGAATTGCAGTTCAGTCTGCAAAGTGAAAT--AAAACACTT---TACAACAACATTGCCTGGCTAACCCTAACAAGGTCTTACA
3_GTTCA_2017366418           TGTCAGGACCCGCAGGCTCTGCGGTCCCGACTGGGTCGTTCTTTGCTAAGAAGACTCGGCG----------------TTGATGTCTTTGTATTGTTTGTATGCATGCATTTGGAATTGCAGTTCAGTCTGCAAAGTGAAAT--AAAACACTT---TACAACAACATTGCCTGGCTAACCCTAACAAGGTCTTACA
5_TACCA_1989128286           TGTCAGGACCCGCAGGCTCTGCGGTCCCGACTGGGTCGTTCTTTGCTAAGAAGACTCGGCG----------------TTGATGTCTTTGTATTGTTTGTATGCATGCATTTGGAATTGCAGTTCAGTCTGCAAAGTGAAAT--AAAACACTT---TACAACAACATTGCCTGGCTAACCCTAACAAGGTCTTACA
3_TACCA_2011578303           TGTCAGGACCCGCAGGCTCTGCGGTCCCGACTGGGTCGTTCTTTGCTAAGAAGACTCGGCG----------------TTGATGTCTTTGTATTGTTTGTATGCATGCATTTGGAATTGCAGTTCAGTCTGCAAAGTGAAAT--AAAACACTT---TACAACAACATTGCCTGGCTAACCCTAACAAGGTCTTACA
5_ATGAC_1998195471           TGTCAGGACCCGCAGGCTCTGCGGTCCCGACTGGGTCGTTCTTTGCTAAGAAGACTCGGCG----------------TTGATGTCTTTGTATTGTTTGTTTGCATGCATTTGGAATTGCAGTTCAGTCTGCAAAGTGAAAT--AAAACACTT---TACAACAACATTGCCTGGCTAACCCTACCAAGGTCTTACA
5_ATTGC_2017637922           TGTCAGGACTCGCAGGCTCTGCGGTCCCGACTGGGTCGTTCTTTGCTAAGAAGACTCGGCG----------------TTGATGTCTTTGTATTGTTTGTATGCATGCATTTGGAATTGCAGTTCAGTCTGCAAAGTGAAAT--AAAACACTT---TACAACAACATTGCCTGGCTAACCCTACCAAGGTCTTACA
5_CACAT_1998213104           TGTCAGGACCCGCAGGCTCTGCGGTCCCGACTGGGTCGTTCTTTGCTAAGAAGACTCGGCG----------------TTGATGTCTTTGTATTGTTTGTATGCATGCATTTGGAATTGCAGTTCAGTCTGCAAAGTGAAAT--AAAACACTT---TACAACAACATTGCCTGGCTAACCCTAACAAGGTCTTACA
5_CTTGA_2034269609           TGTCAGGACCCGCAGGCTCTGCGGTCCCGACTGGGTCGTTCTTTGCTAAGAAGACTGGGCG----------------TTGATGTCTTTGTATTGTTTGTTTGCATGCATTTGGAATTGCAGTTCAGTCTGCAAAGTGAAGT--AAAACACTT---TACAACAACATTGCCTGGCTAACCCTACCAAGGTCTTACA
5_GAAAC_2010812395           TGTCAGGACCCGCAGGCTCTGCGGTCCCGACTGGGTCGTTCTTTGCTAAGAAGACTCGGCG----------------TTGATGTCTTTGTATTGTTTGTATGCATGCATTTGGAATTGCAGTTCAGTCTGCAAAGTGAAAT--AAAACACTT---TACAACAACATTGCCTGGCTAACCCTAACAAGGTCTTACA
3_AAATC_2011009800           TGTCAGGACCCGCAGGCTCTGCGGTCCCGACTGGGTCGTTCTTTGCTAAGAAGACTCGGCG----------------TTGATGTCTTTGTATTGTTTGTTTGCATGCATTTGGAATTGCAGTTCAGTCTGCAAAGTGAAAT--AAAACACTT---TACAACAACATTGCCTGGCTAACCCTACCAAGGTCTTACA
3_ACGGA_2011256229           TGTTAGGACCCGCAGGCTCTGCGGTCCCGGCTGGGTCGTTCTTTGCTGAGAAGACTCGGCG----------------TTGATGTCTTTGTATTGTTTGTTTGCATGCATTTGGAATTGCAGTTCAGTCTGCAAAGTGAAAT--AAAACACTT---TACAACAACATTGCCTGGCTAACCCTACCAAGGTCTTACA
3_ATCAG_2017613179           TGTCAGGACCCGCAGGCTCTGCGGTCCCGACTGGGTCGTTCTTTGCTAAGAAGACTCGGCG----------------TTGATGTCTTTGTATTGTTTGTTTGCATGCATTTGGAATTGCAGTTCAGTCTGCAAAGTGACAT--AAAACACTT---TACAACAACATTGCCTGGCTAACCCTACCAAGGTCTTACA
3_CCGAG_2125245332           TGTCAGGACCCGCAGGCTCTGCGGTCCCGACTGGGTCGTTCTTTGCTAAGAAGACTCGGCG----------------TTGATGTCTTTGTATTGTTTGTTTGCATGCATTTGGAATTGCAGTTCAGTCTGCAAAGTGAAAT--ACAACACTT---TACAACAACATTGCCTGGCTAACCCTACCAAGGTCTTACA
3_CGACC_2125245309           TGTCAGGACCCGCAGGCTCTGCGGTCCCGACTGGGTCGTTCTTTGCTAAGAAGACTCGGCG----------------TTGATGTCTTTGTATTGTTTGTTTGCATGCATTTGGAATTGCAGTTCAGTCTGCAAAGTGAAAT--AAAACACTT---TACAACAACATTGCCTGGCTAACCCTACCAAGGTCTTACA
3_TTACT_2125533890           TGTCAGGACCCGCAGGCTCTGCGGTCCCGACTGGGTCGTTCTTTGCTAAGAAGACTCGGCG----------------TTGATGTCTTTGTATTGTTTGTTTGCATGCATTTGAAATTGCAGTTCAGTCTGCAAAGTGAAAT--AAAACACTT---TACAACAACATTGCCTGGCTAACCCTACCAAGGTCTTACA
solo_AAATG_2125297878        TGTCAGGACCCGCAGGCTCTGCGGTCCCGGCTGGGTCGCTCTTTGCTAAGAAGACTCGGCG----------------TTGATGTCTTTGTATTGTT----TGCATGCATTTGGAAT------TCA------------------AACACACTTTTCTACAACAACATTGCCTGGCTAACCCTACCAAGGTCTTACA
solo_ATTCC_1998197564        TGTCAGGACCCGCAGGCTCTGCGGTCCCGACTGGGTCGTTCTTTGCTAAGAAGACTCGGCG----------------TTGATGTCTTTGTATTGTTTGTTTGCATGCATTTGGAATTGCAGTTCAGTCTGCAAAGTGAAAT--AAAACACTT---TACAACAACATTGCCTGGCTAACCCTACCAAGGTCTTACA
solo_CTCTG_2017248768        TGTCAGGATCCGCAGGCTCTGCGGTCCCGGCTGGGTCGTTCTTTGCTAAGAAGACTCGGCG----------------TTGATGTCTTTGTATTGTT----TGCATGCATTTGGAATTGCAGTTCAGTCTGCAAAGTGAAATACAACACACTT---TACAACAACATTGCCTGGCTAACCCTACCAAGGTCTTACA
solo_GAAAC_2017644842        TGTCAGGACCCGCAGGCTCTGCGGTCCCGACTGGGTCGTTCTTTGCTAAGAAGACTCGGCG----------------TTGATGTCTTTGTATTGTTTGTTTGCATGCATTTGGAATTGCAGTTCAGTCTGCAAAGTGAAAT--AAAACACTT---TACAACAACATTGCCTGGCTAACCCTACCAAGGTCTTACA
solo_GCACG_1998527826        TGTCAGGACCCGCAGGCTCTGCGGTCCCGACTGGGTCGTTCTTTGCTAAGAAGACTCGGCG----------------TTGATGTCTTTGTATTGTTTGTTTGCATGCATTTGGAATTGCAGTTCAGTCTGCAAAGTGAAAT--AAAACACTT---TACAACAACATTGCCTGGCTAACCCTACCAAGGTCTTACA
solo_GTGGG_1988830614        TGTCAGGACCCGCAGGCTCTGCGGTCCCGACTGGGTCGTTCTTTGCTAAGAAGACTCGGCG----------------TTGATGTCTTTGTATTGTTTGTATGCATGCATTTGGAATTGCAGTTCAGTCTGCAAAGTGAAAT--AAAACACTT---TACAACAACATTGCCTGGCTAACCCTAACAAGGTCTTACA
solo_GTGGNa_1890696269       TGTCAGGACCCGCAGGCTCTGCGGTCCCGGCTGGGTCGTTCTTTGCGAAGAAGACTCGGCG----------------TTGATGTCTTTGTATTGTT----TGC--------------------------GCAAAGTGAATTA-AAAACACGTTTCTACAACAGCATTGCCTGGCTAACCCCACCAAGGGCTTACA
solo_GTGGNb_1998215435       TGTCAGGACCCGCAGGCTCTGCGGTCCCGGCTGGGTCGTTCTTTGCGAAGAAGACTCGGCG----------------TTGATGTCTTTGTATTGTT----TGCATGCATTTGGAATTGCAGTTCAGTCTGCAAGGCGAAGTAAAACACACTT-TCTACAACAGCATTGCCTGGCTAACCCTACCAAGGGCTTACA
solo_TCCGCa_2125302723       TGTCAGGACCCGCAGTCTCTGCGGTCCTGGCTGGGTCGCTCTTTGCTAAGAAGACTCGGCGTTGCAAAACATAGGAATTGATTCCTTTGTTTTGTC----TGCATGCATTTGGAATTGCAGTTCAGTCTGCAAAGTGAATTA-AAAACACTTTTCTACAACAACCTTGCCTGGCTAACCCTACCAAGGTCTTACA
solo_TCCGCb_1987813530       TGTCAGGACCCGCAGTCTCTGCGGTCCCGGCTGGGTCGCTCTTTGCTAGGAAGACTCGGCGTTGCAAAACATAGGAATTGATTCCTTTGTTTTGTC----TGCATGCATTTGGAATTGCAGTTCAGTCTGCAAAGTGAATTA-AAAACACTTTTCTACAACAACCTTGCCTGGCTAACCCTACCAAGGTCTTACA
solo_TGCAAa_1988279741       TGTCAGGACCCGCAGGCTCTGCGGTCCCGACTGGGTCGTTCTTTGCTAAGAAGACTGAGCG----------------TTGATGTCTTTGTATTGTTTGTTTGCATGCATTTGGAATAG----TCAGTCTGCAAAGTGAAAT--AAAACACTT---TACAACAACATTGCCTGGCTAACCCTACCAAGGTCTTACA
solo_TGCAAb_2011242950       TGTCAGGACCCGCAGGCTCTGCGGTCCCGACTGGGTCGTTCTTTGCTAAGAAGACTCGGCG----------------TTGATGTCTTTGTATTGTTTGTTTGCATGCATTTGGAATTGCAGTTCAGTCTGCAAAGTGAAAT--AAAACACTT---TACAACAACATTGCCTGGCTAACCCTACCAAGGTCTTACA
solo_ATCAG_CCACA_2017367738  TGTCAGGACCCGCAGGCTCTGCGGTCCCGACTGGGTCGTTCTTTGCTAAGAAGACTCGGCG----------------TTGATGTCTTTGTATTGCTTGTTTGCATGCATTTGGAATTGCAGTTCAGTCTGCAAAGTGAAAT--AAAACACTT---TACAACAACATTGCCTGGCTAACCCTACCAAGGTCTTACA
recombinant_2125234989       TGTCAGGACCCGCAGGCTCTGCGGTCCCGACTGGGTCGTTCTTTGCTAAGAAGACTCGGCG----------------TTGATGTCTTTGTATTGTTTGTTTGCATGCATTTGGAATTGCAGTTCAGTCTGCAAAGTGAAAT--AAAACACTT---TACAACAACATTGCCTGGCTAACCCTACCAAGGTCTTACA

Cocv3 Diversity Total LTR
26 195
5_ATGAC           TGTCAGGACCCGCAGGCTCTGCGGTCCCGACTGGGTCGTTCTTTGCTAAGAAGACTCGGCG----------------TTGATGTCTTTGTATTGTTTGTTTGCATGCATTTGGAATTGCAGTTCAGTCTGCAAAGTGAAAT--AAAACACTT---TACAACAACATTGCCTGGCTAACCCTACCAAGGTCTTACA
5_ATTGC           TGTCAGGACTCGCAGGCTCTGCGGTCCCGACTGGGTCGTTCTTTGCTAAGAAGACTCGGCG----------------TTGATGTCTTTGTATTGTTTGTATGCATGCATTTGGAATTGCAGTTCAGTCTGCAAAGTGAAAT--AAAACACTT---TACAACAACATTGCCTGGCTAACCCTACCAAGGTCTTACA
5_ATTTT           TGTCAGGACCCGCAGGCTCTGCGGTCCCGACTGGGTCGTTCTTTGCTAAGAAGACTCGGCG----------------TTGATGTCTTTGTATTGTTTGTTTGCATGCATTTGGAATTGCAGTTCAGTCTGCAAAGTGAAAT--AAAACACTT---TACAACAACATTGCCTGGCTAACCCTACCAAGGTCTTACA
5_CACAT           TGTCAGGACCCGCAGGCTCTGCGGTCCCGACTGGGTCGTTCTTTGCTAAGAAGACTCGGCG----------------TTGATGTCTTTGTATTGTTTGTATGCATGCATTTGGAATTGCAGTTCAGTCTGCAAAGTGAAAT--AAAACACTT---TACAACAACATTGCCTGGCTAACCCTAACAAGGTCTTACA
5_CAGAC           TGTCAGGACCCGCAGGCTCTGCGGTCCCGACTGGGTCGTTCTTTGCTAAGAAGACTCGGCG----------------TTGATGTCTTTGTATTGTTTGTATGCATGCATTTGGAATTGCAGTTCAGTCTGCAAAGTGAAAT--AAAACACTT---TACAACAACATTGCCTGGCTAACCCTAACAAGGTCTTACA
5_CTTGA           TGTCAGGACCCGCAGGCTCTGCGGTCCCGACTGGGTCGTTCTTTGCTAAGAAGACTGGGCG----------------TTGATGTCTTTGTATTGTTTGTTTGCATGCATTTGGAATTGCAGTTCAGTCTGCAAAGTGAAGT--AAAACACTT---TACAACAACATTGCCTGGCTAACCCTACCAAGGTCTTACA
5_GAAAC           TGTCAGGACCCGCAGGCTCTGCGGTCCCGACTGGGTCGTTCTTTGCTAAGAAGACTCGGCG----------------TTGATGTCTTTGTATTGTTTGTATGCATGCATTTGGAATTGCAGTTCAGTCTGCAAAGTGAAAT--AAAACACTT---TACAACAACATTGCCTGGCTAACCCTAACAAGGTCTTACA
5_GTGGG           TGTCAGGACCCGCAGGCTCTGCGGTCCCGACTGGGTCGTTCTTTGCTAAGAAGACTCGGCG----------------TTGATGTCTTTGTATTGTTTGTATGCATGCATTTGGAATTGCAGTTCAGTCTGCAAAGTGAAAT--AAAACACTT---TACAACAACATTGCCTGGCTAACCCTAACAAGGTCTTACA
5_GTTCA           TGTCAGGACCCGCAGGCTCTGCGGTCCCGACTGGGTCGTTCTTTGCTAAGAAGACTCGGCG----------------TTGATGTCTTTGTATTGTTTGTATGCATGCATTTGGAATTGCAGTTCAGTCTGCAAAGTGAAAT--AAAACACTT---TACAACAACATTGCCTGGCTAACCCTAACAAGGTCTTACA
5_TACCA           TGTCAGGACCCGCAGGCTCTGCGGTCCCGACTGGGTCGTTCTTTGCTAAGAAGACTCGGCG----------------TTGATGTCTTTGTATTGTTTGTATGCATGCATTTGGAATTGCAGTTCAGTCTGCAAAGTGAAAT--AAAACACTT---TACAACAACATTGCCTGGCTAACCCTAACAAGGTCTTACA
3_AAATC           TGTCAGGACCCGCAGGCTCTGCGGTCCCGACTGGGTCGTTCTTTGCTAAGAAGACTCGGCG----------------TTGATGTCTTTGTATTGTTTGTTTGCATGCATTTGGAATTGCAGTTCAGTCTGCAAAGTGAAAT--AAAACACTT---TACAACAACATTGCCTGGCTAACCCTACCAAGGTCTTACA
3_ACGGA           TGTTAGGACCCGCAGGCTCTGCGGTCCCGGCTGGGTCGTTCTTTGCTGAGAAGACTCGGCG----------------TTGATGTCTTTGTATTGTTTGTTTGCATGCATTTGGAATTGCAGTTCAGTCTGCAAAGTGAAAT--AAAACACTT---TACAACAACATTGCCTGGCTAACCCTACCAAGGTCTTACA
3_ATCAG           TGTCAGGACCCGCAGGCTCTGCGGTCCCGACTGGGTCGTTCTTTGCTAAGAAGACTCGGCG----------------TTGATGTCTTTGTATTGTTTGTTTGCATGCATTTGGAATTGCAGTTCAGTCTGCAAAGTGACAT--AAAACACTT---TACAACAACATTGCCTGGCTAACCCTACCAAGGTCTTACA
3_CCGAG           TGTCAGGACCCGCAGGCTCTGCGGTCCCGACTGGGTCGTTCTTTGCTAAGAAGACTCGGCG----------------TTGATGTCTTTGTATTGTTTGTTTGCATGCATTTGGAATTGCAGTTCAGTCTGCAAAGTGAAAT--ACAACACTT---TACAACAACATTGCCTGGCTAACCCTACCAAGGTCTTACA
3_CGACC           TGTCAGGACCCGCAGGCTCTGCGGTCCCGACTGGGTCGTTCTTTGCTAAGAAGACTCGGCG----------------TTGATGTCTTTGTATTGTTTGTTTGCATGCATTTGGAATTGCAGTTCAGTCTGCAAAGTGAAAT--AAAACACTT---TACAACAACATTGCCTGGCTAACCCTACCAAGGTCTTACA
3_TTACT           TGTCAGGACCCGCAGGCTCTGCGGTCCCGACTGGGTCGTTCTTTGCTAAGAAGACTCGGCG----------------TTGATGTCTTTGTATTGTTTGTTTGCATGCATTTGAAATTGCAGTTCAGTCTGCAAAGTGAAAT--AAAACACTT---TACAACAACATTGCCTGGCTAACCCTACCAAGGTCTTACA
solo_AAATG        TGTCAGGACCCGCAGGCTCTGCGGTCCCGGCTGGGTCGCTCTTTGCTAAGAAGACTCGGCG----------------TTGATGTCTTTGTATTGTT----TGCATGCATTTGGAAT------TCA------------------AACACACTTTTCTACAACAACATTGCCTGGCTAACCCTACCAAGGTCTTACA
solo_ATTCC        TGTCAGGACCCGCAGGCTCTGCGGTCCCGACTGGGTCGTTCTTTGCTAAGAAGACTCGGCG----------------TTGATGTCTTTGTATTGTTTGTTTGCATGCATTTGGAATTGCAGTTCAGTCTGCAAAGTGAAAT--AAAACACTT---TACAACAACATTGCCTGGCTAACCCTACCAAGGTCTTACA
solo_CTCTG        TGTCAGGATCCGCAGGCTCTGCGGTCCCGGCTGGGTCGTTCTTTGCTAAGAAGACTCGGCG----------------TTGATGTCTTTGTATTGTT----TGCATGCATTTGGAATTGCAGTTCAGTCTGCAAAGTGAAATACAACACACTT---TACAACAACATTGCCTGGCTAACCCTACCAAGGTCTTACA
solo_GAAAC        TGTCAGGACCCGCAGGCTCTGCGGTCCCGACTGGGTCGTTCTTTGCTAAGAAGACTCGGCG----------------TTGATGTCTTTGTATTGTTTGTTTGCATGCATTTGGAATTGCAGTTCAGTCTGCAAAGTGAAAT--AAAACACTT---TACAACAACATTGCCTGGCTAACCCTACCAAGGTCTTACA
solo_GCACG        TGTCAGGACCCGCAGGCTCTGCGGTCCCGACTGGGTCGTTCTTTGCTAAGAAGACTCGGCG----------------TTGATGTCTTTGTATTGTTTGTTTGCATGCATTTGGAATTGCAGTTCAGTCTGCAAAGTGAAAT--AAAACACTT---TACAACAACATTGCCTGGCTAACCCTACCAAGGTCTTACA
solo_GTGGG        TGTCAGGACCCGCAGGCTCTGCGGTCCCGACTGGGTCGTTCTTTGCTAAGAAGACTCGGCG----------------TTGATGTCTTTGTATTGTTTGTATGCATGCATTTGGAATTGCAGTTCAGTCTGCAAAGTGAAAT--AAAACACTT---TACAACAACATTGCCTGGCTAACCCTAACAAGGTCTTACA
solo_GTGGNa       TGTCAGGACCCGCAGGCTCTGCGGTCCCGGCTGGGTCGTTCTTTGCGAAGAAGACTCGGCG----------------TTGATGTCTTTGTATTGTT----TGC--------------------------GCAAAGTGAATTA-AAAACACGTTTCTACAACAGCATTGCCTGGCTAACCCCACCAAGGGCTTACA
solo_TCCGCa       TGTCAGGACCCGCAGTCTCTGCGGTCCTGGCTGGGTCGCTCTTTGCTAAGAAGACTCGGCGTTGCAAAACATAGGAATTGATTCCTTTGTTTTGTC----TGCATGCATTTGGAATTGCAGTTCAGTCTGCAAAGTGAATTA-AAAACACTTTTCTACAACAACCTTGCCTGGCTAACCCTACCAAGGTCTTACA
solo_TGCAAa       TGTCAGGACCCGCAGGCTCTGCGGTCCCGACTGGGTCGTTCTTTGCTAAGAAGACTGAGCG----------------TTGATGTCTTTGTATTGTTTGTTTGCATGCATTTGGAATAG----TCAGTCTGCAAAGTGAAAT--AAAACACTT---TACAACAACATTGCCTGGCTAACCCTACCAAGGTCTTACA
solo_ATCAG_CCACA  TGTCAGGACCCGCAGGCTCTGCGGTCCCGACTGGGTCGTTCTTTGCTAAGAAGACTCGGCG----------------TTGATGTCTTTGTATTGCTTGTTTGCATGCATTTGGAATTGCAGTTCAGTCTGCAAAGTGAAAT--AAAACACTT---TACAACAACATTGCCTGGCTAACCCTACCAAGGTCTTACA

Cocv3 Diversity Full-length Elements LTRs
16 174
5_ATGAC           TGTCAGGACCCGCAGGCTCTGCGGTCCCGACTGGGTCGTTCTTTGCTAAGAAGACTCGGCGTTGATGTCTTTGTATTGTTTGTTTGCATGCATTTGGAATTGCAGTTCAGTCTGCAAAGTGAAATAAAACACTTTACAACAACATTGCCTGGCTAACCCTACCAAGGTCTTACA
5_ATTGC           TGTCAGGACTCGCAGGCTCTGCGGTCCCGACTGGGTCGTTCTTTGCTAAGAAGACTCGGCGTTGATGTCTTTGTATTGTTTGTATGCATGCATTTGGAATTGCAGTTCAGTCTGCAAAGTGAAATAAAACACTTTACAACAACATTGCCTGGCTAACCCTACCAAGGTCTTACA
5_ATTTT           TGTCAGGACCCGCAGGCTCTGCGGTCCCGACTGGGTCGTTCTTTGCTAAGAAGACTCGGCGTTGATGTCTTTGTATTGTTTGTTTGCATGCATTTGGAATTGCAGTTCAGTCTGCAAAGTGAAATAAAACACTTTACAACAACATTGCCTGGCTAACCCTACCAAGGTCTTACA
5_CACAT           TGTCAGGACCCGCAGGCTCTGCGGTCCCGACTGGGTCGTTCTTTGCTAAGAAGACTCGGCGTTGATGTCTTTGTATTGTTTGTATGCATGCATTTGGAATTGCAGTTCAGTCTGCAAAGTGAAATAAAACACTTTACAACAACATTGCCTGGCTAACCCTAACAAGGTCTTACA
5_CAGAC           TGTCAGGACCCGCAGGCTCTGCGGTCCCGACTGGGTCGTTCTTTGCTAAGAAGACTCGGCGTTGATGTCTTTGTATTGTTTGTATGCATGCATTTGGAATTGCAGTTCAGTCTGCAAAGTGAAATAAAACACTTTACAACAACATTGCCTGGCTAACCCTAACAAGGTCTTACA
5_CTTGA           TGTCAGGACCCGCAGGCTCTGCGGTCCCGACTGGGTCGTTCTTTGCTAAGAAGACTGGGCGTTGATGTCTTTGTATTGTTTGTTTGCATGCATTTGGAATTGCAGTTCAGTCTGCAAAGTGAAGTAAAACACTTTACAACAACATTGCCTGGCTAACCCTACCAAGGTCTTACA
5_GAAAC           TGTCAGGACCCGCAGGCTCTGCGGTCCCGACTGGGTCGTTCTTTGCTAAGAAGACTCGGCGTTGATGTCTTTGTATTGTTTGTATGCATGCATTTGGAATTGCAGTTCAGTCTGCAAAGTGAAATAAAACACTTTACAACAACATTGCCTGGCTAACCCTAACAAGGTCTTACA
5_GTGGG           TGTCAGGACCCGCAGGCTCTGCGGTCCCGACTGGGTCGTTCTTTGCTAAGAAGACTCGGCGTTGATGTCTTTGTATTGTTTGTATGCATGCATTTGGAATTGCAGTTCAGTCTGCAAAGTGAAATAAAACACTTTACAACAACATTGCCTGGCTAACCCTAACAAGGTCTTACA
5_GTTCA           TGTCAGGACCCGCAGGCTCTGCGGTCCCGACTGGGTCGTTCTTTGCTAAGAAGACTCGGCGTTGATGTCTTTGTATTGTTTGTATGCATGCATTTGGAATTGCAGTTCAGTCTGCAAAGTGAAATAAAACACTTTACAACAACATTGCCTGGCTAACCCTAACAAGGTCTTACA
5_TACCA           TGTCAGGACCCGCAGGCTCTGCGGTCCCGACTGGGTCGTTCTTTGCTAAGAAGACTCGGCGTTGATGTCTTTGTATTGTTTGTATGCATGCATTTGGAATTGCAGTTCAGTCTGCAAAGTGAAATAAAACACTTTACAACAACATTGCCTGGCTAACCCTAACAAGGTCTTACA
3_AAATC           TGTCAGGACCCGCAGGCTCTGCGGTCCCGACTGGGTCGTTCTTTGCTAAGAAGACTCGGCGTTGATGTCTTTGTATTGTTTGTTTGCATGCATTTGGAATTGCAGTTCAGTCTGCAAAGTGAAATAAAACACTTTACAACAACATTGCCTGGCTAACCCTACCAAGGTCTTACA
3_ACGGA           TGTTAGGACCCGCAGGCTCTGCGGTCCCGGCTGGGTCGTTCTTTGCTGAGAAGACTCGGCGTTGATGTCTTTGTATTGTTTGTTTGCATGCATTTGGAATTGCAGTTCAGTCTGCAAAGTGAAATAAAACACTTTACAACAACATTGCCTGGCTAACCCTACCAAGGTCTTACA
3_ATCAG           TGTCAGGACCCGCAGGCTCTGCGGTCCCGACTGGGTCGTTCTTTGCTAAGAAGACTCGGCGTTGATGTCTTTGTATTGTTTGTTTGCATGCATTTGGAATTGCAGTTCAGTCTGCAAAGTGACATAAAACACTTTACAACAACATTGCCTGGCTAACCCTACCAAGGTCTTACA
3_CCGAG           TGTCAGGACCCGCAGGCTCTGCGGTCCCGACTGGGTCGTTCTTTGCTAAGAAGACTCGGCGTTGATGTCTTTGTATTGTTTGTTTGCATGCATTTGGAATTGCAGTTCAGTCTGCAAAGTGAAATACAACACTTTACAACAACATTGCCTGGCTAACCCTACCAAGGTCTTACA
3_CGACC           TGTCAGGACCCGCAGGCTCTGCGGTCCCGACTGGGTCGTTCTTTGCTAAGAAGACTCGGCGTTGATGTCTTTGTATTGTTTGTTTGCATGCATTTGGAATTGCAGTTCAGTCTGCAAAGTGAAATAAAACACTTTACAACAACATTGCCTGGCTAACCCTACCAAGGTCTTACA
3_TTACT           TGTCAGGACCCGCAGGCTCTGCGGTCCCGACTGGGTCGTTCTTTGCTAAGAAGACTCGGCGTTGATGTCTTTGTATTGTTTGTTTGCATGCATTTGAAATTGCAGTTCAGTCTGCAAAGTGAAATAAAACACTTTACAACAACATTGCCTGGCTAACCCTACCAAGGTCTTACA

Cocv3 Diversity Solo LTRs
10 195
solo_AAATG        TGTCAGGACCCGCAGGCTCTGCGGTCCCGGCTGGGTCGCTCTTTGCTAAGAAGACTCGGCG----------------TTGATGTCTTTGTATTGTT----TGCATGCATTTGGAAT------TCA------------------AACACACTTTTCTACAACAACATTGCCTGGCTAACCCTACCAAGGTCTTACA
solo_ATTCC        TGTCAGGACCCGCAGGCTCTGCGGTCCCGACTGGGTCGTTCTTTGCTAAGAAGACTCGGCG----------------TTGATGTCTTTGTATTGTTTGTTTGCATGCATTTGGAATTGCAGTTCAGTCTGCAAAGTGAAAT--AAAACACTT---TACAACAACATTGCCTGGCTAACCCTACCAAGGTCTTACA
solo_CTCTG        TGTCAGGATCCGCAGGCTCTGCGGTCCCGGCTGGGTCGTTCTTTGCTAAGAAGACTCGGCG----------------TTGATGTCTTTGTATTGTT----TGCATGCATTTGGAATTGCAGTTCAGTCTGCAAAGTGAAATACAACACACTT---TACAACAACATTGCCTGGCTAACCCTACCAAGGTCTTACA
solo_GAAAC        TGTCAGGACCCGCAGGCTCTGCGGTCCCGACTGGGTCGTTCTTTGCTAAGAAGACTCGGCG----------------TTGATGTCTTTGTATTGTTTGTTTGCATGCATTTGGAATTGCAGTTCAGTCTGCAAAGTGAAAT--AAAACACTT---TACAACAACATTGCCTGGCTAACCCTACCAAGGTCTTACA
solo_GCACG        TGTCAGGACCCGCAGGCTCTGCGGTCCCGACTGGGTCGTTCTTTGCTAAGAAGACTCGGCG----------------TTGATGTCTTTGTATTGTTTGTTTGCATGCATTTGGAATTGCAGTTCAGTCTGCAAAGTGAAAT--AAAACACTT---TACAACAACATTGCCTGGCTAACCCTACCAAGGTCTTACA
solo_GTGGG        TGTCAGGACCCGCAGGCTCTGCGGTCCCGACTGGGTCGTTCTTTGCTAAGAAGACTCGGCG----------------TTGATGTCTTTGTATTGTTTGTATGCATGCATTTGGAATTGCAGTTCAGTCTGCAAAGTGAAAT--AAAACACTT---TACAACAACATTGCCTGGCTAACCCTAACAAGGTCTTACA
solo_GTGGNa       TGTCAGGACCCGCAGGCTCTGCGGTCCCGGCTGGGTCGTTCTTTGCGAAGAAGACTCGGCG----------------TTGATGTCTTTGTATTGTT----TGC--------------------------GCAAAGTGAATTA-AAAACACGTTTCTACAACAGCATTGCCTGGCTAACCCCACCAAGGGCTTACA
solo_TCCGCa       TGTCAGGACCCGCAGTCTCTGCGGTCCTGGCTGGGTCGCTCTTTGCTAAGAAGACTCGGCGTTGCAAAACATAGGAATTGATTCCTTTGTTTTGTC----TGCATGCATTTGGAATTGCAGTTCAGTCTGCAAAGTGAATTA-AAAACACTTTTCTACAACAACCTTGCCTGGCTAACCCTACCAAGGTCTTACA
solo_TGCAAa       TGTCAGGACCCGCAGGCTCTGCGGTCCCGACTGGGTCGTTCTTTGCTAAGAAGACTGAGCG----------------TTGATGTCTTTGTATTGTTTGTTTGCATGCATTTGGAATAG----TCAGTCTGCAAAGTGAAAT--AAAACACTT---TACAACAACATTGCCTGGCTAACCCTACCAAGGTCTTACA
solo_ATCAG_CCACA  TGTCAGGACCCGCAGGCTCTGCGGTCCCGACTGGGTCGTTCTTTGCTAAGAAGACTCGGCG----------------TTGATGTCTTTGTATTGCTTGTTTGCATGCATTTGGAATTGCAGTTCAGTCTGCAAAGTGAAAT--AAAACACTT---TACAACAACATTGCCTGGCTAACCCTACCAAGGTCTTACA


Cocv4 Phylogeny Total LTR
23 90
5_GCGCG_2017618370                T--GTCACACCCCAA-CCCATATCTGTTAGCTCAGTGCTCAA--TATACTTC----GTATCTACCTATTCCTCCCTCTCGGGTGTAACA-
3_NNNNN_2125229606                T--GTCACACCCCAA-CCCATATCTGTTAGCTCAGTGCTCAA--TATACTTC----GTATCTACCTA-----------------------
solo_ACAAGa_2017317524            T-GGGTACACCCCAA-CCCATATCTGCCAGCTCAGTGCTCAA--TGTACTTC----GTGTCTACCTATTCCTCCCTCTCGGGTGTAACA-
solo_ACAAGb_1998256201            TGGGGTACACCCCAA-CCCATATCTGCCAGCTCAGTGCTCAA--TGTACTTC----GTGTCTACCTATTCCTCCCTCTCGGGTGTAACA-
solo_AGAAGc_2017639751            T--GGTACACCCCAA-CCCATATCTGCTAGCTCAGTGCTCAA--TGTACTTT----GTATCTACCTATTCCTCCCTCTCGGGTGTAACA-
solo_AGAAGd_2125293214            T--GGTACACCCCAA-CCCATATCTGCTAGCTCAGTGCTCAA--TGTACTTT----GTATCTACCTACTCCTCCCTCTCGGGTGTAACA-
solo_CCAAC_2125270423             T--GTTACACCCAAC-CCATTATCTGTTAGCTCAGTGCTCAA--TTTTCTTC----GTATCTACCTATTCCTCCCTCTCGGGTGTAACG-
solo_GTTGT_2011016148             T--GTCACACCCCAA-CCCATATCTGTTAGCTCAGTGCTCAA--TATACTTC----GTATCTACCTATTCCTCCCTCTCGGGTGTAACA-
solo_TGCTC_2017394655             T--GCTACACTCCAA-CCCATATCTGTCAGCTCAGTGCCCAA--TATGCAGG----CAATCTGCCTATTCGTCCCTCTC--GTGTAACG-
solo_CTCTG_TTTGG_2017116142       T--GTTACACCCCAA-CCCAAATCTGTTAGCGCAGTGCTCAA--TATATTTC----GTATCTACCTATTCCTCCCTCTCGGGTGTAACA-
solo_GAACT_GAAGT_1998198202       T--GTTACACCCCAA-CCGATATCTGTTAGCTCAATGCTCCA--TATACTTC----GTATCTACCTATTTCTCTCTCTCGGGTGGAACA-
solo_GACAC_GGTAC_2125230259       T--GTGACACCCCAACCCCATATCTGTTAGCTCAGTGCTCAA--TATACTTC----GTATCTACCTATTCCTCCCT-TCGGGTGTAACA-
solo_GACAT_GACCA_2017303853       T---TCACTCGTCAA-CCCATATCTTGTAGCTCAGTGAGTAT--TGTACTTT----GAATGGAGCTGCTCCTCTCCCTCAGGT--AGCA-
solo_GAGAA_CAGTT_2125291924       TAT-ATACATCCCAA-CCCATATCTGTTCGCTCAGTGCTCAA--GATACTTT----GTATCTACCTATTCCTCCCTCTCGGGTGTAACA-
solo_GATGC_CTCGA_2125276375       T--GGGACAGCCCAA-CCCATATCTGTTAGCTCAGTGCTCAATTTTTATTTC----GTATCTACCTTTTCCTCCCTCGCGGGTGTAATA-
solo_GATTC_GTTGAa_2011134178      T-CCTTACACCCCAA-CCCATTTCTGTTAGCTCAGTGCTTAA--TTTACTCC----ATATCTACCTATGGCTCCTTCTCAGGTGTGACA-
solo_GATTC_GTTGAb_1989146309      T-CATTACACCCCAA-CCCATTTCTGTTAGCTCAGTACTTAA--TTTACTCCATATGTATCTACCGATGGCTCCTTCTCAGGTGTGACA-
solo_GTACG_ACCGAa_1998217269      T--AACACACCCCCATGCCATATCTGTTCGCTCGGTGCTCAA--TATACTTC----GTATCTACCTATTCCTCCCTCTCGGGTGTAACA-
solo_TCGTA_ACCGAb_2017296474      CGTAACACACCCCAT-GCCATATCTGTTCGCTCGGTGCTCAA--TATACTTC----GTATCTACCTATTCCTCCCTCTCGGGTGTAACA-
solo_TGCTC_TGGTC_2017300323       T--GTTACACCCCAA-TCCAGATCT---------GTGTTCGA--AATACTTT----GCAACTACCTATTCCTTCCT-TCAGGTGAAACA-
solo_TGCTC_TCGAG_2125233933       T--GTTACACCCCAA-CCCATATCTG-TAGCTCGGTGCTCAA--TAGACTTC----GTGTCTACCTATACCTCCCTCTCGGGTGTAACCA
solo_TTTGG_GCAAA_2016660268       T--GGCGT-TCCCAA-CCCAGATCTATAAGCTCAGTGCTCCA--TATGCTTT----GTATCGAGCTTATCCTCCCT-TCAGGTGGAACG-
solo_TTCTC_TTCCC_2125283210       T--GTTACACCCCAA-CCCATATCTGTTGGCTCAGTGCTCAA--TATACTTC----GTATCTACCTATTCCTCCCTTTCGGGTGTAACA-

Cocv4 Diversity Total LTR
17 86
5_GCGCG                T--GTCACACCCCAA-CCCATATCTGTTAGCTCAGTGCTCAA--TATACTTCGTATCTACCTATTCCTCCCTCTCGGGTGTAACA-
solo_ACAAGa            T-GGGTACACCCCAA-CCCATATCTGCCAGCTCAGTGCTCAA--TGTACTTCGTGTCTACCTATTCCTCCCTCTCGGGTGTAACA-
solo_CCAAC             T--GTTACACCCAAC-CCATTATCTGTTAGCTCAGTGCTCAA--TTTTCTTCGTATCTACCTATTCCTCCCTCTCGGGTGTAACG-
solo_GTTGT             T--GTCACACCCCAA-CCCATATCTGTTAGCTCAGTGCTCAA--TATACTTCGTATCTACCTATTCCTCCCTCTCGGGTGTAACA-
solo_TGCTC             T--GCTACACTCCAA-CCCATATCTGTCAGCTCAGTGCCCAA--TATGCAGGCAATCTGCCTATTCGTCCCTCTC--GTGTAACG-
solo_CTCTG_TTTGG       T--GTTACACCCCAA-CCCAAATCTGTTAGCGCAGTGCTCAA--TATATTTCGTATCTACCTATTCCTCCCTCTCGGGTGTAACA-
solo_GAACT_GAAGT       T--GTTACACCCCAA-CCGATATCTGTTAGCTCAATGCTCCA--TATACTTCGTATCTACCTATTTCTCTCTCTCGGGTGGAACA-
solo_GACAC_GGTAC       T--GTGACACCCCAACCCCATATCTGTTAGCTCAGTGCTCAA--TATACTTCGTATCTACCTATTCCTCCCT-TCGGGTGTAACA-
solo_GACAT_GACCA       T---TCACTCGTCAA-CCCATATCTTGTAGCTCAGTGAGTAT--TGTACTTTGAATGGAGCTGCTCCTCTCCCTCAGGT--AGCA-
solo_GAGAA_CAGTT       TAT-ATACATCCCAA-CCCATATCTGTTCGCTCAGTGCTCAA--GATACTTTGTATCTACCTATTCCTCCCTCTCGGGTGTAACA-
solo_GATGC_CTCGA       T--GGGACAGCCCAA-CCCATATCTGTTAGCTCAGTGCTCAATTTTTATTTCGTATCTACCTTTTCCTCCCTCGCGGGTGTAATA-
solo_GATTC_GTTGAa      T-CCTTACACCCCAA-CCCATTTCTGTTAGCTCAGTGCTTAA--TTTACTCCATATCTACCTATGGCTCCTTCTCAGGTGTGACA-
solo_GTACG_ACCGAa      T--AACACACCCCCATGCCATATCTGTTCGCTCGGTGCTCAA--TATACTTCGTATCTACCTATTCCTCCCTCTCGGGTGTAACA-
solo_TGCTC_TGGTC       T--GTTACACCCCAA-TCCAGATCT---------GTGTTCGA--AATACTTTGCAACTACCTATTCCTTCCT-TCAGGTGAAACA-
solo_TGCTC_TCGAG       T--GTTACACCCCAA-CCCATATCTG-TAGCTCGGTGCTCAA--TAGACTTCGTGTCTACCTATACCTCCCTCTCGGGTGTAACCA
solo_TTTGG_GCAAA       T--GGCGT-TCCCAA-CCCAGATCTATAAGCTCAGTGCTCCA--TATGCTTTGTATCGAGCTTATCCTCCCT-TCAGGTGGAACG-
solo_TTCTC_TTCCC       T--GTTACACCCCAA-CCCATATCTGTTGGCTCAGTGCTCAA--TATACTTCGTATCTACCTATTCCTCCCTTTCGGGTGTAACA-

Cocv4 Diversity solo LTR
16 86
solo_ACAAGa            T-GGGTACACCCCAA-CCCATATCTGCCAGCTCAGTGCTCAA--TGTACTTCGTGTCTACCTATTCCTCCCTCTCGGGTGTAACA-
solo_CCAAC             T--GTTACACCCAAC-CCATTATCTGTTAGCTCAGTGCTCAA--TTTTCTTCGTATCTACCTATTCCTCCCTCTCGGGTGTAACG-
solo_GTTGT             T--GTCACACCCCAA-CCCATATCTGTTAGCTCAGTGCTCAA--TATACTTCGTATCTACCTATTCCTCCCTCTCGGGTGTAACA-
solo_TGCTC             T--GCTACACTCCAA-CCCATATCTGTCAGCTCAGTGCCCAA--TATGCAGGCAATCTGCCTATTCGTCCCTCTC--GTGTAACG-
solo_CTCTG_TTTGG       T--GTTACACCCCAA-CCCAAATCTGTTAGCGCAGTGCTCAA--TATATTTCGTATCTACCTATTCCTCCCTCTCGGGTGTAACA-
solo_GAACT_GAAGT       T--GTTACACCCCAA-CCGATATCTGTTAGCTCAATGCTCCA--TATACTTCGTATCTACCTATTTCTCTCTCTCGGGTGGAACA-
solo_GACAC_GGTAC       T--GTGACACCCCAACCCCATATCTGTTAGCTCAGTGCTCAA--TATACTTCGTATCTACCTATTCCTCCCT-TCGGGTGTAACA-
solo_GACAT_GACCA       T---TCACTCGTCAA-CCCATATCTTGTAGCTCAGTGAGTAT--TGTACTTTGAATGGAGCTGCTCCTCTCCCTCAGGT--AGCA-
solo_GAGAA_CAGTT       TAT-ATACATCCCAA-CCCATATCTGTTCGCTCAGTGCTCAA--GATACTTTGTATCTACCTATTCCTCCCTCTCGGGTGTAACA-
solo_GATGC_CTCGA       T--GGGACAGCCCAA-CCCATATCTGTTAGCTCAGTGCTCAATTTTTATTTCGTATCTACCTTTTCCTCCCTCGCGGGTGTAATA-
solo_GATTC_GTTGAa      T-CCTTACACCCCAA-CCCATTTCTGTTAGCTCAGTGCTTAA--TTTACTCCATATCTACCTATGGCTCCTTCTCAGGTGTGACA-
solo_GTACG_ACCGAa      T--AACACACCCCCATGCCATATCTGTTCGCTCGGTGCTCAA--TATACTTCGTATCTACCTATTCCTCCCTCTCGGGTGTAACA-
solo_TGCTC_TGGTC       T--GTTACACCCCAA-TCCAGATCT---------GTGTTCGA--AATACTTTGCAACTACCTATTCCTTCCT-TCAGGTGAAACA-
solo_TGCTC_TCGAG       T--GTTACACCCCAA-CCCATATCTG-TAGCTCGGTGCTCAA--TAGACTTCGTGTCTACCTATACCTCCCTCTCGGGTGTAACCA
solo_TTTGG_GCAAA       T--GGCGT-TCCCAA-CCCAGATCTATAAGCTCAGTGCTCCA--TATGCTTTGTATCGAGCTTATCCTCCCT-TCAGGTGGAACG-
solo_TTCTC_TTCCC       T--GTTACACCCCAA-CCCATATCTGTTGGCTCAGTGCTCAA--TATACTTCGTATCTACCTATTCCTCCCTTTCGGGTGTAACA-


Cocv5 Phylogeny Total LTR
32 316
5_ACACT_2011020123               TGTCAGGTTTCTGGATGCAACCTGCCACTTTGAATGATTTCTTG--------CATGTTTT---------------CTCACCCTTGTC-TTTCTTCCTG-TTTTTCTTCTATCTTGCTCTGATTTGTCTTGT-CTGATTTTCTGATTTGATGATGACAAATATGTTTGTCTGTCAGTCGTCAAAATTTGATCAACCTGATTCGATTTGGATCCTTTCTTGTCTTGTCTTTATTAAATCCCCAAAATCCCCAATTCCTTGT-CCTGCCTTGCGCCAACACTTGAGTACCC-TTCCCTGTCCAGTCCGGGATCCTAACA
5_ACTCG_2017379697               TGTCAGGTTTCTGGATGCAACCTGCCACTTTGAATGATTTCTTG--------CATGTTTT---------------CTCACTCTTGTC-TTTCTTCCTG-ATTTTCTTCTGTCTTGCTCTGATTTGTCTTGCTCTGATTTTCTGATTTGATGATGCCAAATATGTTTGTCTGTCAGTCGTCAAAATTTGATCAACCTGATTCGATTTGGATCCTTTCTTGTCTTGTCTTATTTAAATCCCCAAAATCCCCAATTCCTTGT-CCTGCCTTGCGCCAACACCTGAGTACCC-TTCCCTGTCCAGCCCGGGATCCTAACA
3_ACTCG_1998226708               TGTCAGGTTTCTGGATGCAACCTGCCACTTTGAATGATTTCTTG--------CATGTTTT---------------CTCACTCTTGTC-TTTCTTCCTG-ATTTTCTTCTGTCTTGCTCTGATTTGTCTTGCTCTGATTTTCTGATTTGATGATGCCAAATATGTTTGTCTGTCAGTCGTCAAAATTTGATCAACCTGATTCGATTTGGATCCTTTCTTGTCTTGTCTTATTTAAATCCCCAAAATCCCCAATTCCTTGT-CCTGCCTTGCGCCAACACCTGAGTACCC-TTCCCTGTCCAGCCCGGGATCCTAACA
5_CACCG_2015086760               TGTCAGGTTTCTGGATGCAACCTGCCACTTTGAATGAATTCTTG--------CATGTTTT---------------CTCACTCTTGTC-TTTCTTGCTG-ATTTTCTCCTGTCTTGCTCTGATTTGTCTTGT-CTGATTTTCTGGTTTGATGATGACAAATATGTTTGTGTGTCAGTCGTCAAAATTTGATCAACCTGATTCGATTTGGATCCTTTCTTGTCTTGTCTTTATTAAATCCCCAAAATCCCCAATTCCTTGT-CCTGTCTTGCGCCAACACTTGAGTACCC-TTCCCTGTCCAGTCCGGGATCCTAACA
5_CCAAC_2010808073               TGTCAGGTTTCTGAATGCAACCTGCCACTTTGAATAATTTCTTG--------CATGTTTT---------------CTCACCTCTGTCTTTTCTTCCTG-ATCTTCTTCTGTCTTGCTCTGATTTGTCTTGT-CTGATTTTCTGATTTGATGATGACAAATATGTTTGTCTGTCAGTCGTCAAAATTTGATCAACCTGATTCGATTTGGATCCTTTCTTGTCTTGTCTTATTTAAATCCCCAAAATCCCCAATTCCTTGT-CCTGTCTTGGGCCAACACCTGAGTACCC-TTCCCTGTCCAGTCCGGGATCCTAACA
5_CCCAA_2125269028               TGTCAGGCTTCTGGATGCAACCTGCCACTTTGAATGATTTCTTG--------CATGTTTT---------------TTCACCCTTGTC-CTTCTTCCTG-ATTTTCTTCTGTCTTGCTCTGATTTGTCTGGT-CTGATTTTCTGAGTTGATGATGACAAATATGTTTGTCTGTCAGTCGTCAAAATTTGATCAACCTGATTCGATTTGGATCCTTTCTTGTCTTGTCTTTATTAAATCCCCAAAATCCCCAATTCCTTGT-CCTGTCTTGCGCCAACACCTGAGTACCC-TTCCCTGTCCAGCCCGGGATCCTAACA
3_CCCAA_1998199370               TGTCAGGCTTCTGGATGCAACCTGCCACTTTGAATGATTTCTTG--------CATGTTTT---------------TTCACCCTTGTC-CTTCTTCCTG-ATTTTCTTCTGTCTTGCTCTGATTTGTCTGGT-CTGATTTTCTGAGTTGATGATGACAAATATGTTTGTCTGTCAGTCGTCAAAATTTGATCAACCTGATTCGATTTGGATCCTTTCTTGTCTTGTCTTTATTAAATCCCCAAAATCCCCAATTCCTTGT-CCTGTCTTGCGCCAACACCTGAGTACCC-TTCCCTGTCCAGCCCGGGATCCTAACA
5_CCCAC_2125230612               TGTCAGGTTTCTGAACGCAACCTGCCACTTTGAATGATTTCTTG--------CATGTTTT---------------CTCACCCTTGTC-TTTCTTCCTG-TTTTTCTTCTATCTTGCTCTGATTTGTCTTGT-CTGATTTTCTGGTTTGATGATGACAAATATGTTTGTCTGTCAGTCGTCAAAATTTGATCAACCTGATTCGATTTGGATCCTTTCTTGTCTTGTCTTTATTAAATCCCCAAAATCCCCAATTCCTTGT-CCTGCCTTGCGCCAACACTTGAGTACCC-TTCCCTGTCCAGTCCGGGATCCTAACA
3_CCCAC_2017293132               TGTCAGGTTTCTGAACGCAACCTGCCACTTTGAATGATTTCTTG--------CATGTTTT---------------CTCACCCTTGTC-TTTCTTCCTG-TTTTTCTTCTATCTTGCTCTGATTTGTCTTGT-CTGATTTTCTGGTTTGATGATGACAAATATGTTTGTCTGTCAGTCGTCAAAATTTGATCAACCTGATTCGATTTGGATCCTTTCTTGTCTTGTCTTTATTAAATCCCCAAAATCCCCAATTCCTTGT-CCTGCCTTGCGCCAACACTTGAGTACCC-TTCCCTGTCCAGTCCGGGATCCTAACA
5_CCGGT_1993976261               TGTCAGGTTTCTGGATGCAACCTGCCACTTTGAATCATTTCTTG--------CATGTTTT---------------CTCACCCTTGTC-TTTCTTCCTG-TTTTTCTTCTATCTTGCTCTGATTTGTCTTGT-CTGATTTTCTGAGTTGATGATGACAAATATGTTTGTCAGTCAGTCGTCAAAATTTGATCCACCTGATTCGATTTGGATCCTTTCTTGTCTCGTCTTTATTAAACCCCCAAAATCCCCAATTCATTGT-CCTGTCTTGCGCCAACACCTGAGTACCC-TTCCCAGTCCTGCCCGGGATCCTAACA
3_CCGGT_2017145675               TGTCAGGTTTCTGGATGCAACCTGCCACTTTGAATCATTTCTTG--------CATGTTTT---------------CTCACCCTTGTC-TTTCTTCCTG-TTTTTCTTCTATCTTGCTCTGATTTGTCTTGT-CTGATTTTCTGAGTTGATGATGACAAATATGTTTGTCAGTCAGTCGTCAAAATTTGATCAACCTGATTCGATTTGGATCCTTTCTTGTCTTGTCTTTATTAAATCCCCAAAATCCCCAATTCCTTGT-CCTGCCTTGCGCCAACACCTGAGTACCT-TTCCCTGTCCAGTCCGGGGTCCTAACA
5_CTACC_2017253209               TGTCAGGTTTCTGAACGCAACCTGCCACTTTGAATGATTTCTTG--------CATGTTTT---------------CTCACCTCTGTCTTTTCTTCCTGTTTTTTCTCCTGTCTTGCTCTGATTTGTCTTGC-CTGATTTTCTGATTTGATGATGACAAATATGTTTGTCTGTCAGTCGTCAAAATTTGATCAACCTGATTCGATTTGGATCCTTTCTTGTCTCGTCTTTATTAAACCCCCAAAATCCCCAATTCCTTGT-CCTGTCTTGCGCCAACACCTGAGTACCC-TTCCCTGTCCAGTCCGGGATCCTAACA
5_GACAG_1998256284               TGTCAGGTTTCTGGATGCAACCTGCCACTTTGAATGAATTCTTG--------CATGTTTT---------------CTCACTCTTGTC-TTTCTTCCTG-ATTTTCTCCTGTCTTGCTCTGATTTGTCTTGT-CTGATTTTCTGGTTTGATGATGACAAATATGTTTGTGTGTCAGTCGTCAAAATTTGATCAACCTGATTCGATTTGGATCCTTTCTTGTCTTGTCTTTATTAAATCCCCAAAATCCCCAATTCCTTGT-CCTGTCTTGCGCCAACACTTGAGTACCC-TTCCCTGTCCAGTCCGGGATCCTAACA
5_GTGAG_2011137837               TGTCAGGCTTCTGGATGCAACCTGCCACTTTGAATGATTTCTTG--------CATGTTTT---------------TTCACCCTTGTC-CTTCTTCCTG-ATTTTCTTCTGTCTTGCTCTGATTTGTCTGGT-CTGATTTTCTGAGTTGATGATGACAAATATGTTTGTCTGTCAGTCGTCAAAATTTGATCAACCTGATTCGATTTGGATCCTTTCTTGTCTTGTCTTTATTAAATCCCCAAAATACCCAATTCCTTGT-CCTGTCTTGCGCCAACACCTGAGTACCC-TTCCCTGTCCAGCCCGGGATCCTAACA
3_GTGAG_1988530794               TGTCAGGCTTCTGGATGCAACCTGCCACTTTGAATGATTTCTTG--------CATGTTTT---------------TTCACCCTTGTC-CTTCTTCCTG-ATTTTCTTCTGTCTTGCTCTGATTTGTCTGCT-CTGATTTTCTGAGTTGATGATGACAAATATGTTTGTCTGTCAGTCGTCAAAATTTGATCAACCTGATTCGATTTGGATCCTTTCTTGTCTTGTCTTTATTAAATCCCCAAAATACCCAATTCCTTGT-CCTGTCTTGCGCCAACACCTGAGTACCC-TTCCCTGTCCAGCCCGGGATCCTAACA
3_CACTC_2017388440               TGTCAGGTTTCTGGATGCAACCTGCCACTTTGAATGAATTCTTG--------CATGTTTT---------------CTCACTCTTGTC-TTTCTTCCTG-ATTTTCTCCTGTCTTGCTCTGATTTGTCTTGG-CTGATTTTCTGGTTTGATGATGACAAATATGTTTGTGTGTCAGTCGTCAAAATTTGATCAACCTGATTCGATTTGGATCCTTGCTTGTCTTGTCTTTATTAAATCCCCAAAATCCCCAATTCCTTGT-CCTGTCTTGCGCCAACACTTGAGTACCC-TTCCCTGTCCAGTCCGGGATCCTAACA
3_CAGAC_a_1998227501             TGTCAGGTTTCTGAATGCAACCTGCCACTTTGAATAATTTCTTG--------CATGTTTT---------------CTCACCCTTGTCTTTTCTTCCTG-ATTTTCTTCTGCCTTGCTCTGATTTGTCTTGT-CTGATTTTCTGATTTGATGATGACAAATATGTTTGTCCGTCAGTCGTCAAAGTTTGATCAACCTGATTCGATTTGGATCCTTGCTTGTCTTGTCTTTATTAAATCCCCAAAATCCCCAATTCCCTGT-CCTGTCTTGCGCCAACACCTGAGTACCC-TTCCCTGTCCTGCCCGGGATCCTAACA
3_CAGAC_b_2125276414             TGTCAGGTTTCTGGATGCAACCTGCCACTTTGAATGATTTCTTG--------CATGTTTT---------------CTCACCCTTGTC-TTTCTTCCTG-ATTTTCTTCTGTCTTGCTCTGATTTGTCTGGT-CTGATTTTCTGAGTTGATGATGACAAATATGTTTGTCTGTCAGTCGTCAAAATTTGATCAACCTGATTCGATTTGGATCCTTTCTTGTCTTGTCTTTATTAAATCCCCAAAATTCCCAATTCATTGT-CCTGTCTTGCCCAAATGTTTGAGTACCC-TTCCCTGTCCTGCCCGGGATCCTAACA
3_CAGAC_c_1988256950             TGTCAGGTTTCTGGATGCAACCTGCCACTTTGAATGATTTCTTG--------CATGTTTT---------------CTCACCTCTGTCTTTTCTTCCTG-TTTTTCTTCTGTCTTGCTCTGATTTGTCTTGCTCTGATTTTCTGGTTTGATGATGACAAATATGTTTGTCTGTCAGTCGTCAAAATTTGATCAACCTGATTCGATTTGGATCCTTTCTTGTCTTGTCTTTATTAAATCCCCAAAATCCCCAATTCCTTGT-CCTGTCTTGCGCCAACACCTGAGTACCC-TTCCCTGTCCTGCCCGGGATCCTAACA
3_GAGGC_a_2011593179             TGTCAGGTTTCTTGATTCAATCTGCCACTTTGAATGATTTCTTG--------CATGTTTT---------------CTCACCCTTGTCTTTTCTTCCTG-ATTTTCTTCTGTCTTGCTCTGATTTGTCTTGC-CTGATTTTCTGATTTGATGATGACAAATATGTTTGTCCGTCAGTCGTCAAAGTTTGATCAACCTGATTCGATTTGGATCCTTTCTTGTCTTGTCTTTATTAAATCCCCAAAATCCCCAATTCCCTGT-CCTGTCTTGCGCCAACACCTGAGTACCC-TTCCCTGTCCAGTCCGGGATCCTAACA
3_GAGGC_b_1989146020             TGTCAGGTTTCTGGATGCAACCTGCCACTTTGAATGATTTCTTG--------CATGTTTT---------------CTC-CCCTTGTC-TTTCTTCCTG-TTTTTCTTCTATCTTGCTCTGATTTGTCTTGCTCTGATTTTCTGACTTGATGATGACAAATATGTTTGTCCGTCAGTCGTCAAAGTTTGATCAACCTGATTCGATTTGGATCCTTTCTTGTCTTGTCTTTATTAAATCCCCAAAATCCCCAATTCCCTGT-CCTGTCTTGCGCCAACACCTGAGTACCC-TTCCCTGTCCAGTCCGGGATCCTAACA
3_TCAAC_1993973343               TGTCAGGCTTCTGGATGCAACCTGCCACTTTGAATGATTTCTTG--------CATGTTTT---------------TTCACCCTTGTC-CTTCTTCCTG-ATTTTCTTCTGTCTTGCTCTGATTTGTCTGGT-CTGATTTTCTGAGTTGATGATGACAAATATGTTTGTCTGTCAGTCGTCAAAATTTGATCAACCTGATTCGATTTGGATCCTTTCTTGTCTTGTCTTTATTAAATCCCCAAAATCCCCAATTCCTTTTCCCTGTCTTGCGCCAACACCTGAGTACCC-TTCCCTGTCCAGTCCGGGATCCTAACA
solo_ACAAC_2125271825            TGTCAGGTTTCTGGATGCAACCTGCCACTTTGAATGATTTCTTG--------CATGTTTT---------------CCCACCCTTGTCTTTTCTTCCTG-ATTTTCTTCTGTCTTGCTCTGATTTGTCTTGT-CTGATTTTCTGATTTGATGATGACAAATATGTTTGCCTGTCAGTCGTCAAAATTTGATCAACCTGATTCGATTTGGATCCTTTCTTGTCTTGTCTTTATTAAATCCCCAAAATCCCCAATTCCTTGT-CCTGTCTTGCGCCAACACCTGAGTACCC-TTCTCTGTCCAGTCCGGGATCCTAACA
solo_AGCAG_2011255092            TGTCAGGTTTCTGGATGCAACCTGCCACTTTGATCTAACCCTAACTCCAACCCAAGCTTTAACCCTGACCCTAACCCAACCTGTGTC-TTTCTTCCTT-ATTTTCTCCTGTCTTGCTCTGATTTGTCTTGT-CTGATTTTCTGGTTTGATGATGACAAATATGTTTGTGTGTCAGTCGTCAAAATTTGATCAACCTGATTCGATTTGGATCCTTTCTTGTCTTGTCTTTATTAAATCCCCAAAATCCCCAATTCCTTGT-CCTGCCTTGCGCCAACACTTGAGTACCC-TTCCCTGTCCAGTCCGGGATCCTAACA
solo_ATGGC_1907276930            TGTCAGGTTTCTGGATGCAACCTGCCACTTTGAATGAATTCTTG--------CATGTTTT---------------CTCACTCTTGTC-TTTCTTCCTG-ATTTTCTCCTGTCTTGCTCTGATTTGTCTTGT-CTGATTTTCTGGTTTGATGATGACAAATATGTTTGTGTGTCAGTCGTCAAAATTTGATCAACCTGATTCGATTTGGATCCTTTCTTGTCTTGTCTTTATTAAATCCCCAAAATCCCCAATTCCTTGT-CCTGTCTTGCGCCAACACTTGAGTACCCTTTCCCTGTCCAGTCCGGGATCCTAACA
solo_CCCCA_1993901075            TGTCAGGTTTCTGGATGCAACCTGCCACTTTGAATGATGTCTTG--------CATGTTTT---------------CTCACCCTTGTC-TTTCTTCCTG-ATTTTCTCCTGTCTTGCTCTGATTTGTCTTGCTCTGATTTTCTGATTTGATGATGACAAATATGTTTGTCTGTCAGTCGTCAAAATTTGATCAACCTGATTCGATTCGGATCCTTTCTTGTCTTGTCTTTATTAAATCCCCAAAATCCCCAATTCCTTGT-CCTGTCTTGCGCCAACATCTGAGTACCC-TTCCCTGTCCAGTCCGGGATCCTAACA
solo_CTTTG_1995183474            TGTCAGGTATCTGGATGCAACCTGCCACTTTGAATGATTTCTTG--------CATGTTTT---------------CTCACCCCTGTC-TTTCTTCCTG-ATTTTCTCCTGTCTTGCTCTGATTTGTCTTGC-CTGATTTTCTGATTTGATGATGACAAATATGTTTGTCTGTCAGTCGTCAAAATTTGATCAACCTGATTCGATTTGGATTCTTTCTTGTCTTGTCTTTATTAAATCCCCAAAATCCCCAATTCCTTGT-CCTGTCTTGCGCCAACACCTGAGTACCC-TTCCCTGTCCAGTCCGGGATCCTAACA
solo_GCAGC_a_2125299794          TGTCAGGTTTCTGGATGCAACCTGCCACTTTGAATGATTTCTTG--------CATGTTTT---------------CTCACCCTTGTC-TTTCTTCCTG-TTTTTCTTCTATCTTGCTCTGATTTGTCTTGT-CTGATTTTCTGATTTGATGATGACAAATATGTTTGTCTGTCAGTCGTCAAAATTTGATCAACCCGATTCGATTTGGATCCTTTCTTGTCTTGTCTTTATTAAATCCCCAAAATCCCCAATTCCTTGT-CCTGTCTTGCGCCAACACTTGAGTACCC-TTCCCTGTCCAGTCCGGGATCCTAACA
solo_GCAGC_b_2017331979          TGTCAGGTTTCTGGATGCAACCTGCCACTTTGAATGATTTCTTG--------CATGTTTT---------------CTCACCCTTGTC-TTTCTTCCTG-TTTTTCTTCTATCTTGCTCTGATTTGTCTTGT-CTGATTTTCTGATTTGATGATGACAAGTATGTTTGTCTGTCAGTCGTCAAAATTTGATCAACCTGATTCGATTTGGATCCTTTCTTGTCTTGTCTTTATTAAAT-CCCAAAATCCCCAATTCCTTGT-CCTGTCTTGCGCCAACACTTGAGTACCC-TTCCCTGTCCAGTCCGGGATCCTAACA
solo_GGCGG_1998210944            TGTCAGGCTTCTGGATGCAACCTGCCACTTTGAATGATTTCTTG--------CATGTTTT---------------TTCACCCTTGTC-CTTCTTCCTG-ATTTTCTTCTGTCTTGCTCTGATTTGTCTGGT-CTGATTTTCTGAGTTGATGATGACAAATATGTTTGTCTGTCAGTCGTCAAAATTTGATCAACCTGATTCGATTTGGATCCTTTCTTGTCTTGTCTTTATTAAATCCCCAAAATCCCCAATTCCTTGT-CCTGTCTTGCGCCAACACCTGAGTACCC-TTCCCTGTCCAGCCCGGGATCCTAACA
solo_TTGTG_a_1998174057          TGTCAGGTTTCTGGATGCAACCTGCCACTTTGAATGATGTCTTG--------CATGTTTT---------------CTCACCCTTGTC-TTTCTTCCTG-ATTTTCTCCTGTCTTGCTCTGATTTGTCTTGCTCTGATTTTCTGATTTGATGACGACAAATATGTTTGTCTGTCAGTCGTCAAAATTTGATCAACCTGATTCGATTTGGATCCTTTCTTGTCTTGTCTTATTTAAATCCCCAAAATCCCCAATTCCTTGT-CCTGTCTTGCGCCAACACCTGAGTACCC-TTCCCTGTCCAGTCCGGGATCCTAACA
solo_TTGTG_b_2017142201          TGTCAGGTTTCTGGATGCAACCTGCCACTTTGAATGATGTCTTG--------CATGTTTT---------------CTCACCCTTGTC-TTTCTTCCTG-ATTTTCTCCTGTCTTGCTCTGATTTGTCTTGCTCTGATTTTCTGATTTGATGACGACAAATATGTTTGTCTGTCAGTCGTCAAAATTTGATCAACCTGATTCGATTTGGATCCTTTCTTGTCTTGTCTTATTTAAATCCCCAAAATCCCCAATTCCTTGT-CCTGTCTTGCGCCAACACCTGAGTACCC-TTCCCTGTCCAGTCCGGGATCCAAACA

Cocv5 Diversity Total LTR
22 316
5_ACACT              TGTCAGGTTTCTGGATGCAACCTGCCACTTTGAATGATTTCTTG--------CATGTTTT---------------CTCACCCTTGTC-TTTCTTCCTG-TTTTTCTTCTATCTTGCTCTGATTTGTCTTGT-CTGATTTTCTGATTTGATGATGACAAATATGTTTGTCTGTCAGTCGTCAAAATTTGATCAACCTGATTCGATTTGGATCCTTTCTTGTCTTGTCTTTATTAAATCCCCAAAATCCCCAATTCCTTGT-CCTGCCTTGCGCCAACACTTGAGTACCC-TTCCCTGTCCAGTCCGGGATCCTAACA
5_ACTCG              TGTCAGGTTTCTGGATGCAACCTGCCACTTTGAATGATTTCTTG--------CATGTTTT---------------CTCACTCTTGTC-TTTCTTCCTG-ATTTTCTTCTGTCTTGCTCTGATTTGTCTTGCTCTGATTTTCTGATTTGATGATGCCAAATATGTTTGTCTGTCAGTCGTCAAAATTTGATCAACCTGATTCGATTTGGATCCTTTCTTGTCTTGTCTTATTTAAATCCCCAAAATCCCCAATTCCTTGT-CCTGCCTTGCGCCAACACCTGAGTACCC-TTCCCTGTCCAGCCCGGGATCCTAACA
5_CACCG              TGTCAGGTTTCTGGATGCAACCTGCCACTTTGAATGAATTCTTG--------CATGTTTT---------------CTCACTCTTGTC-TTTCTTGCTG-ATTTTCTCCTGTCTTGCTCTGATTTGTCTTGT-CTGATTTTCTGGTTTGATGATGACAAATATGTTTGTGTGTCAGTCGTCAAAATTTGATCAACCTGATTCGATTTGGATCCTTTCTTGTCTTGTCTTTATTAAATCCCCAAAATCCCCAATTCCTTGT-CCTGTCTTGCGCCAACACTTGAGTACCC-TTCCCTGTCCAGTCCGGGATCCTAACA
5_CCAAC              TGTCAGGTTTCTGAATGCAACCTGCCACTTTGAATAATTTCTTG--------CATGTTTT---------------CTCACCTCTGTCTTTTCTTCCTG-ATCTTCTTCTGTCTTGCTCTGATTTGTCTTGT-CTGATTTTCTGATTTGATGATGACAAATATGTTTGTCTGTCAGTCGTCAAAATTTGATCAACCTGATTCGATTTGGATCCTTTCTTGTCTTGTCTTATTTAAATCCCCAAAATCCCCAATTCCTTGT-CCTGTCTTGGGCCAACACCTGAGTACCC-TTCCCTGTCCAGTCCGGGATCCTAACA
5_CCCAA              TGTCAGGCTTCTGGATGCAACCTGCCACTTTGAATGATTTCTTG--------CATGTTTT---------------TTCACCCTTGTC-CTTCTTCCTG-ATTTTCTTCTGTCTTGCTCTGATTTGTCTGGT-CTGATTTTCTGAGTTGATGATGACAAATATGTTTGTCTGTCAGTCGTCAAAATTTGATCAACCTGATTCGATTTGGATCCTTTCTTGTCTTGTCTTTATTAAATCCCCAAAATCCCCAATTCCTTGT-CCTGTCTTGCGCCAACACCTGAGTACCC-TTCCCTGTCCAGCCCGGGATCCTAACA
5_CCCAC              TGTCAGGTTTCTGAACGCAACCTGCCACTTTGAATGATTTCTTG--------CATGTTTT---------------CTCACCCTTGTC-TTTCTTCCTG-TTTTTCTTCTATCTTGCTCTGATTTGTCTTGT-CTGATTTTCTGGTTTGATGATGACAAATATGTTTGTCTGTCAGTCGTCAAAATTTGATCAACCTGATTCGATTTGGATCCTTTCTTGTCTTGTCTTTATTAAATCCCCAAAATCCCCAATTCCTTGT-CCTGCCTTGCGCCAACACTTGAGTACCC-TTCCCTGTCCAGTCCGGGATCCTAACA
5_CCCGT              TGTCAGGTTTCTGGATGCAACCTGCCACTTTGAATCATTTCTTG--------CATGTTTT---------------CTCACCCTTGTC-TTTCTTCCTG-TTTTTCTTCTATCTTGCTCTGATTTGTCTTGT-CTGATTTTCTGAGTTGATGATGACAAATATGTTTGTCAGTCAGTCGTCAAAATTTGATCAACCTGATTCGATTTGGATCCTTTCTTGTCTTGTCTTTATTAAATCCCCAAAATCCCCAATTCCTTGT-CCTGCCTTGCGCCAACACCTGAGTACCT-TTCCCTGTCCAGTCCGGGGTCCTAACA
5_CTACC              TGTCAGGTTTCTGAACGCAACCTGCCACTTTGAATGATTTCTTG--------CATGTTTT---------------CTCACCTCTGTCTTTTCTTCCTGTTTTTTCTCCTGTCTTGCTCTGATTTGTCTTGC-CTGATTTTCTGATTTGATGATGACAAATATGTTTGTCTGTCAGTCGTCAAAATTTGATCAACCTGATTCGATTTGGATCCTTTCTTGTCTCGTCTTTATTAAACCCCCAAAATCCCCAATTCCTTGT-CCTGTCTTGCGCCAACACCTGAGTACCC-TTCCCTGTCCAGTCCGGGATCCTAACA
5_GACAG              TGTCAGGTTTCTGGATGCAACCTGCCACTTTGAATGAATTCTTG--------CATGTTTT---------------CTCACTCTTGTC-TTTCTTCCTG-ATTTTCTCCTGTCTTGCTCTGATTTGTCTTGT-CTGATTTTCTGGTTTGATGATGACAAATATGTTTGTGTGTCAGTCGTCAAAATTTGATCAACCTGATTCGATTTGGATCCTTTCTTGTCTTGTCTTTATTAAATCCCCAAAATCCCCAATTCCTTGT-CCTGTCTTGCGCCAACACTTGAGTACCC-TTCCCTGTCCAGTCCGGGATCCTAACA
5_GTGAG              TGTCAGGCTTCTGGATGCAACCTGCCACTTTGAATGATTTCTTG--------CATGTTTT---------------TTCACCCTTGTC-CTTCTTCCTG-ATTTTCTTCTGTCTTGCTCTGATTTGTCTGGT-CTGATTTTCTGAGTTGATGATGACAAATATGTTTGTCTGTCAGTCGTCAAAATTTGATCAACCTGATTCGATTTGGATCCTTTCTTGTCTTGTCTTTATTAAATCCCCAAAATACCCAATTCCTTGT-CCTGTCTTGCGCCAACACCTGAGTACCC-TTCCCTGTCCAGCCCGGGATCCTAACA
3_CACTC              TGTCAGGTTTCTGGATGCAACCTGCCACTTTGAATGAATTCTTG--------CATGTTTT---------------CTCACTCTTGTC-TTTCTTCCTG-ATTTTCTCCTGTCTTGCTCTGATTTGTCTTGG-CTGATTTTCTGGTTTGATGATGACAAATATGTTTGTGTGTCAGTCGTCAAAATTTGATCAACCTGATTCGATTTGGATCCTTGCTTGTCTTGTCTTTATTAAATCCCCAAAATCCCCAATTCCTTGT-CCTGTCTTGCGCCAACACTTGAGTACCC-TTCCCTGTCCAGTCCGGGATCCTAACA
3_CAGAC              TGTCAGGTTTCTGGATGCAACCTGCCACTTTGAATGATTTCTTG--------CATGTTTT---------------CTCACCCTTGTC-TTTCTTCCTG-ATTTTCTTCTGTCTTGCTCTGATTTGTCTGGT-CTGATTTTCTGAGTTGATGATGACAAATATGTTTGTCTGTCAGTCGTCAAAATTTGATCAACCTGATTCGATTTGGATCCTTTCTTGTCTTGTCTTTATTAAATCCCCAAAATTCCCAATTCATTGT-CCTGTCTTGCCCAAATGTTTGAGTACCC-TTCCCTGTCCTGCCCGGGATCCTAACA
3_GAGGC              TGTCAGGTTTCTTGATTCAATCTGCCACTTTGAATGATTTCTTG--------CATGTTTT---------------CTCACCCTTGTCTTTTCTTCCTG-ATTTTCTTCTGTCTTGCTCTGATTTGTCTTGC-CTGATTTTCTGATTTGATGATGACAAATATGTTTGTCCGTCAGTCGTCAAAGTTTGATCAACCTGATTCGATTTGGATCCTTTCTTGTCTTGTCTTTATTAAATCCCCAAAATCCCCAATTCCCTGT-CCTGTCTTGCGCCAACACCTGAGTACCC-TTCCCTGTCCAGTCCGGGATCCTAACA
3_TCAAC              TGTCAGGCTTCTGGATGCAACCTGCCACTTTGAATGATTTCTTG--------CATGTTTT---------------TTCACCCTTGTC-CTTCTTCCTG-ATTTTCTTCTGTCTTGCTCTGATTTGTCTGGT-CTGATTTTCTGAGTTGATGATGACAAATATGTTTGTCTGTCAGTCGTCAAAATTTGATCAACCTGATTCGATTTGGATCCTTTCTTGTCTTGTCTTTATTAAATCCCCAAAATCCCCAATTCCTTTTCCCTGTCTTGCGCCAACACCTGAGTACCC-TTCCCTGTCCAGTCCGGGATCCTAACA
solo_ACAAC           TGTCAGGTTTCTGGATGCAACCTGCCACTTTGAATGATTTCTTG--------CATGTTTT---------------CCCACCCTTGTCTTTTCTTCCTG-ATTTTCTTCTGTCTTGCTCTGATTTGTCTTGT-CTGATTTTCTGATTTGATGATGACAAATATGTTTGCCTGTCAGTCGTCAAAATTTGATCAACCTGATTCGATTTGGATCCTTTCTTGTCTTGTCTTTATTAAATCCCCAAAATCCCCAATTCCTTGT-CCTGTCTTGCGCCAACACCTGAGTACCC-TTCTCTGTCCAGTCCGGGATCCTAACA
solo_AGCAG           TGTCAGGTTTCTGGATGCAACCTGCCACTTTGATCTAACCCTAACTCCAACCCAAGCTTTAACCCTGACCCTAACCCAACCTGTGTC-TTTCTTCCTT-ATTTTCTCCTGTCTTGCTCTGATTTGTCTTGT-CTGATTTTCTGGTTTGATGATGACAAATATGTTTGTGTGTCAGTCGTCAAAATTTGATCAACCTGATTCGATTTGGATCCTTTCTTGTCTTGTCTTTATTAAATCCCCAAAATCCCCAATTCCTTGT-CCTGCCTTGCGCCAACACTTGAGTACCC-TTCCCTGTCCAGTCCGGGATCCTAACA
solo_ATGGC           TGTCAGGTTTCTGGATGCAACCTGCCACTTTGAATGAATTCTTG--------CATGTTTT---------------CTCACTCTTGTC-TTTCTTCCTG-ATTTTCTCCTGTCTTGCTCTGATTTGTCTTGT-CTGATTTTCTGGTTTGATGATGACAAATATGTTTGTGTGTCAGTCGTCAAAATTTGATCAACCTGATTCGATTTGGATCCTTTCTTGTCTTGTCTTTATTAAATCCCCAAAATCCCCAATTCCTTGT-CCTGTCTTGCGCCAACACTTGAGTACCCTTTCCCTGTCCAGTCCGGGATCCTAACA
solo_CCCCA           TGTCAGGTTTCTGGATGCAACCTGCCACTTTGAATGATGTCTTG--------CATGTTTT---------------CTCACCCTTGTC-TTTCTTCCTG-ATTTTCTCCTGTCTTGCTCTGATTTGTCTTGCTCTGATTTTCTGATTTGATGATGACAAATATGTTTGTCTGTCAGTCGTCAAAATTTGATCAACCTGATTCGATTCGGATCCTTTCTTGTCTTGTCTTTATTAAATCCCCAAAATCCCCAATTCCTTGT-CCTGTCTTGCGCCAACATCTGAGTACCC-TTCCCTGTCCAGTCCGGGATCCTAACA
solo_CTTTG           TGTCAGGTATCTGGATGCAACCTGCCACTTTGAATGATTTCTTG--------CATGTTTT---------------CTCACCCCTGTC-TTTCTTCCTG-ATTTTCTCCTGTCTTGCTCTGATTTGTCTTGC-CTGATTTTCTGATTTGATGATGACAAATATGTTTGTCTGTCAGTCGTCAAAATTTGATCAACCTGATTCGATTTGGATTCTTTCTTGTCTTGTCTTTATTAAATCCCCAAAATCCCCAATTCCTTGT-CCTGTCTTGCGCCAACACCTGAGTACCC-TTCCCTGTCCAGTCCGGGATCCTAACA
solo_GCAGC           TGTCAGGTTTCTGGATGCAACCTGCCACTTTGAATGATTTCTTG--------CATGTTTT---------------CTCACCCTTGTC-TTTCTTCCTG-TTTTTCTTCTATCTTGCTCTGATTTGTCTTGT-CTGATTTTCTGATTTGATGATGACAAATATGTTTGTCTGTCAGTCGTCAAAATTTGATCAACCCGATTCGATTTGGATCCTTTCTTGTCTTGTCTTTATTAAATCCCCAAAATCCCCAATTCCTTGT-CCTGTCTTGCGCCAACACTTGAGTACCC-TTCCCTGTCCAGTCCGGGATCCTAACA
solo_GGCGG           TGTCAGGCTTCTGGATGCAACCTGCCACTTTGAATGATTTCTTG--------CATGTTTT---------------TTCACCCTTGTC-CTTCTTCCTG-ATTTTCTTCTGTCTTGCTCTGATTTGTCTGGT-CTGATTTTCTGAGTTGATGATGACAAATATGTTTGTCTGTCAGTCGTCAAAATTTGATCAACCTGATTCGATTTGGATCCTTTCTTGTCTTGTCTTTATTAAATCCCCAAAATCCCCAATTCCTTGT-CCTGTCTTGCGCCAACACCTGAGTACCC-TTCCCTGTCCAGCCCGGGATCCTAACA
solo_TTGTG           TGTCAGGTTTCTGGATGCAACCTGCCACTTTGAATGATGTCTTG--------CATGTTTT---------------CTCACCCTTGTC-TTTCTTCCTG-ATTTTCTCCTGTCTTGCTCTGATTTGTCTTGCTCTGATTTTCTGATTTGATGACGACAAATATGTTTGTCTGTCAGTCGTCAAAATTTGATCAACCTGATTCGATTTGGATCCTTTCTTGTCTTGTCTTATTTAAATCCCCAAAATCCCCAATTCCTTGT-CCTGTCTTGCGCCAACACCTGAGTACCC-TTCCCTGTCCAGTCCGGGATCCTAACA

Cocv5 Diversity Full-length Elements LTRs
14 292
5_ACACT              TGTCAGGTTTCTGGATGCAACCTGCCACTTTGAATGATTTCTTGCATGTTTTCTCACCCTTGTC-TTTCTTCCTG-TTTTTCTTCTATCTTGCTCTGATTTGTCTTGT-CTGATTTTCTGATTTGATGATGACAAATATGTTTGTCTGTCAGTCGTCAAAATTTGATCAACCTGATTCGATTTGGATCCTTTCTTGTCTTGTCTTTATTAAATCCCCAAAATCCCCAATTCCTTGT-CCTGCCTTGCGCCAACACTTGAGTACCCTTCCCTGTCCAGTCCGGGATCCTAACA
5_ACTCG              TGTCAGGTTTCTGGATGCAACCTGCCACTTTGAATGATTTCTTGCATGTTTTCTCACTCTTGTC-TTTCTTCCTG-ATTTTCTTCTGTCTTGCTCTGATTTGTCTTGCTCTGATTTTCTGATTTGATGATGCCAAATATGTTTGTCTGTCAGTCGTCAAAATTTGATCAACCTGATTCGATTTGGATCCTTTCTTGTCTTGTCTTATTTAAATCCCCAAAATCCCCAATTCCTTGT-CCTGCCTTGCGCCAACACCTGAGTACCCTTCCCTGTCCAGCCCGGGATCCTAACA
5_CACCG              TGTCAGGTTTCTGGATGCAACCTGCCACTTTGAATGAATTCTTGCATGTTTTCTCACTCTTGTC-TTTCTTGCTG-ATTTTCTCCTGTCTTGCTCTGATTTGTCTTGT-CTGATTTTCTGGTTTGATGATGACAAATATGTTTGTGTGTCAGTCGTCAAAATTTGATCAACCTGATTCGATTTGGATCCTTTCTTGTCTTGTCTTTATTAAATCCCCAAAATCCCCAATTCCTTGT-CCTGTCTTGCGCCAACACTTGAGTACCCTTCCCTGTCCAGTCCGGGATCCTAACA
5_CCAAC              TGTCAGGTTTCTGAATGCAACCTGCCACTTTGAATAATTTCTTGCATGTTTTCTCACCTCTGTCTTTTCTTCCTG-ATCTTCTTCTGTCTTGCTCTGATTTGTCTTGT-CTGATTTTCTGATTTGATGATGACAAATATGTTTGTCTGTCAGTCGTCAAAATTTGATCAACCTGATTCGATTTGGATCCTTTCTTGTCTTGTCTTATTTAAATCCCCAAAATCCCCAATTCCTTGT-CCTGTCTTGGGCCAACACCTGAGTACCCTTCCCTGTCCAGTCCGGGATCCTAACA
5_CCCAA              TGTCAGGCTTCTGGATGCAACCTGCCACTTTGAATGATTTCTTGCATGTTTTTTCACCCTTGTC-CTTCTTCCTG-ATTTTCTTCTGTCTTGCTCTGATTTGTCTGGT-CTGATTTTCTGAGTTGATGATGACAAATATGTTTGTCTGTCAGTCGTCAAAATTTGATCAACCTGATTCGATTTGGATCCTTTCTTGTCTTGTCTTTATTAAATCCCCAAAATCCCCAATTCCTTGT-CCTGTCTTGCGCCAACACCTGAGTACCCTTCCCTGTCCAGCCCGGGATCCTAACA
5_CCCAC              TGTCAGGTTTCTGAACGCAACCTGCCACTTTGAATGATTTCTTGCATGTTTTCTCACCCTTGTC-TTTCTTCCTG-TTTTTCTTCTATCTTGCTCTGATTTGTCTTGT-CTGATTTTCTGGTTTGATGATGACAAATATGTTTGTCTGTCAGTCGTCAAAATTTGATCAACCTGATTCGATTTGGATCCTTTCTTGTCTTGTCTTTATTAAATCCCCAAAATCCCCAATTCCTTGT-CCTGCCTTGCGCCAACACTTGAGTACCCTTCCCTGTCCAGTCCGGGATCCTAACA
5_CCCGT              TGTCAGGTTTCTGGATGCAACCTGCCACTTTGAATCATTTCTTGCATGTTTTCTCACCCTTGTC-TTTCTTCCTG-TTTTTCTTCTATCTTGCTCTGATTTGTCTTGT-CTGATTTTCTGAGTTGATGATGACAAATATGTTTGTCAGTCAGTCGTCAAAATTTGATCAACCTGATTCGATTTGGATCCTTTCTTGTCTTGTCTTTATTAAATCCCCAAAATCCCCAATTCCTTGT-CCTGCCTTGCGCCAACACCTGAGTACCTTTCCCTGTCCAGTCCGGGGTCCTAACA
5_CTACC              TGTCAGGTTTCTGAACGCAACCTGCCACTTTGAATGATTTCTTGCATGTTTTCTCACCTCTGTCTTTTCTTCCTGTTTTTTCTCCTGTCTTGCTCTGATTTGTCTTGC-CTGATTTTCTGATTTGATGATGACAAATATGTTTGTCTGTCAGTCGTCAAAATTTGATCAACCTGATTCGATTTGGATCCTTTCTTGTCTCGTCTTTATTAAACCCCCAAAATCCCCAATTCCTTGT-CCTGTCTTGCGCCAACACCTGAGTACCCTTCCCTGTCCAGTCCGGGATCCTAACA
5_GACAG              TGTCAGGTTTCTGGATGCAACCTGCCACTTTGAATGAATTCTTGCATGTTTTCTCACTCTTGTC-TTTCTTCCTG-ATTTTCTCCTGTCTTGCTCTGATTTGTCTTGT-CTGATTTTCTGGTTTGATGATGACAAATATGTTTGTGTGTCAGTCGTCAAAATTTGATCAACCTGATTCGATTTGGATCCTTTCTTGTCTTGTCTTTATTAAATCCCCAAAATCCCCAATTCCTTGT-CCTGTCTTGCGCCAACACTTGAGTACCCTTCCCTGTCCAGTCCGGGATCCTAACA
5_GTGAG              TGTCAGGCTTCTGGATGCAACCTGCCACTTTGAATGATTTCTTGCATGTTTTTTCACCCTTGTC-CTTCTTCCTG-ATTTTCTTCTGTCTTGCTCTGATTTGTCTGGT-CTGATTTTCTGAGTTGATGATGACAAATATGTTTGTCTGTCAGTCGTCAAAATTTGATCAACCTGATTCGATTTGGATCCTTTCTTGTCTTGTCTTTATTAAATCCCCAAAATACCCAATTCCTTGT-CCTGTCTTGCGCCAACACCTGAGTACCCTTCCCTGTCCAGCCCGGGATCCTAACA
3_CACTC              TGTCAGGTTTCTGGATGCAACCTGCCACTTTGAATGAATTCTTGCATGTTTTCTCACTCTTGTC-TTTCTTCCTG-ATTTTCTCCTGTCTTGCTCTGATTTGTCTTGG-CTGATTTTCTGGTTTGATGATGACAAATATGTTTGTGTGTCAGTCGTCAAAATTTGATCAACCTGATTCGATTTGGATCCTTGCTTGTCTTGTCTTTATTAAATCCCCAAAATCCCCAATTCCTTGT-CCTGTCTTGCGCCAACACTTGAGTACCCTTCCCTGTCCAGTCCGGGATCCTAACA
3_CAGAC              TGTCAGGTTTCTGGATGCAACCTGCCACTTTGAATGATTTCTTGCATGTTTTCTCACCCTTGTC-TTTCTTCCTG-ATTTTCTTCTGTCTTGCTCTGATTTGTCTGGT-CTGATTTTCTGAGTTGATGATGACAAATATGTTTGTCTGTCAGTCGTCAAAATTTGATCAACCTGATTCGATTTGGATCCTTTCTTGTCTTGTCTTTATTAAATCCCCAAAATTCCCAATTCATTGT-CCTGTCTTGCCCAAATGTTTGAGTACCCTTCCCTGTCCTGCCCGGGATCCTAACA
3_GAGGC              TGTCAGGTTTCTTGATTCAATCTGCCACTTTGAATGATTTCTTGCATGTTTTCTCACCCTTGTCTTTTCTTCCTG-ATTTTCTTCTGTCTTGCTCTGATTTGTCTTGC-CTGATTTTCTGATTTGATGATGACAAATATGTTTGTCCGTCAGTCGTCAAAGTTTGATCAACCTGATTCGATTTGGATCCTTTCTTGTCTTGTCTTTATTAAATCCCCAAAATCCCCAATTCCCTGT-CCTGTCTTGCGCCAACACCTGAGTACCCTTCCCTGTCCAGTCCGGGATCCTAACA
3_TCAAC              TGTCAGGCTTCTGGATGCAACCTGCCACTTTGAATGATTTCTTGCATGTTTTTTCACCCTTGTC-CTTCTTCCTG-ATTTTCTTCTGTCTTGCTCTGATTTGTCTGGT-CTGATTTTCTGAGTTGATGATGACAAATATGTTTGTCTGTCAGTCGTCAAAATTTGATCAACCTGATTCGATTTGGATCCTTTCTTGTCTTGTCTTTATTAAATCCCCAAAATCCCCAATTCCTTTTCCCTGTCTTGCGCCAACACCTGAGTACCCTTCCCTGTCCAGTCCGGGATCCTAACA

Cocv5 Diversity solo LTRs
8 314
solo_ACAAC            TGTCAGGTTTCTGGATGCAACCTGCCACTTTGAATGATTTCTTG--------CATGTTTT---------------CCCACCCTTGTCTTTTCTTCCTGATTTTCTTCTGTCTTGCTCTGATTTGTCTTGT-CTGATTTTCTGATTTGATGATGACAAATATGTTTGCCTGTCAGTCGTCAAAATTTGATCAACCTGATTCGATTTGGATCCTTTCTTGTCTTGTCTTTATTAAATCCCCAAAATCCCCAATTCCTTGTCCTGTCTTGCGCCAACACCTGAGTACCC-TTCTCTGTCCAGTCCGGGATCCTAACA
solo_AGCAG            TGTCAGGTTTCTGGATGCAACCTGCCACTTTGATCTAACCCTAACTCCAACCCAAGCTTTAACCCTGACCCTAACCCAACCTGTGTC-TTTCTTCCTTATTTTCTCCTGTCTTGCTCTGATTTGTCTTGT-CTGATTTTCTGGTTTGATGATGACAAATATGTTTGTGTGTCAGTCGTCAAAATTTGATCAACCTGATTCGATTTGGATCCTTTCTTGTCTTGTCTTTATTAAATCCCCAAAATCCCCAATTCCTTGTCCTGCCTTGCGCCAACACTTGAGTACCC-TTCCCTGTCCAGTCCGGGATCCTAACA
solo_ATGGC            TGTCAGGTTTCTGGATGCAACCTGCCACTTTGAATGAATTCTTG--------CATGTTTT---------------CTCACTCTTGTC-TTTCTTCCTGATTTTCTCCTGTCTTGCTCTGATTTGTCTTGT-CTGATTTTCTGGTTTGATGATGACAAATATGTTTGTGTGTCAGTCGTCAAAATTTGATCAACCTGATTCGATTTGGATCCTTTCTTGTCTTGTCTTTATTAAATCCCCAAAATCCCCAATTCCTTGTCCTGTCTTGCGCCAACACTTGAGTACCCTTTCCCTGTCCAGTCCGGGATCCTAACA
solo_CCCCA            TGTCAGGTTTCTGGATGCAACCTGCCACTTTGAATGATGTCTTG--------CATGTTTT---------------CTCACCCTTGTC-TTTCTTCCTGATTTTCTCCTGTCTTGCTCTGATTTGTCTTGCTCTGATTTTCTGATTTGATGATGACAAATATGTTTGTCTGTCAGTCGTCAAAATTTGATCAACCTGATTCGATTCGGATCCTTTCTTGTCTTGTCTTTATTAAATCCCCAAAATCCCCAATTCCTTGTCCTGTCTTGCGCCAACATCTGAGTACCC-TTCCCTGTCCAGTCCGGGATCCTAACA
solo_CTTTG            TGTCAGGTATCTGGATGCAACCTGCCACTTTGAATGATTTCTTG--------CATGTTTT---------------CTCACCCCTGTC-TTTCTTCCTGATTTTCTCCTGTCTTGCTCTGATTTGTCTTGC-CTGATTTTCTGATTTGATGATGACAAATATGTTTGTCTGTCAGTCGTCAAAATTTGATCAACCTGATTCGATTTGGATTCTTTCTTGTCTTGTCTTTATTAAATCCCCAAAATCCCCAATTCCTTGTCCTGTCTTGCGCCAACACCTGAGTACCC-TTCCCTGTCCAGTCCGGGATCCTAACA
solo_GCAGC            TGTCAGGTTTCTGGATGCAACCTGCCACTTTGAATGATTTCTTG--------CATGTTTT---------------CTCACCCTTGTC-TTTCTTCCTGTTTTTCTTCTATCTTGCTCTGATTTGTCTTGT-CTGATTTTCTGATTTGATGATGACAAATATGTTTGTCTGTCAGTCGTCAAAATTTGATCAACCCGATTCGATTTGGATCCTTTCTTGTCTTGTCTTTATTAAATCCCCAAAATCCCCAATTCCTTGTCCTGTCTTGCGCCAACACTTGAGTACCC-TTCCCTGTCCAGTCCGGGATCCTAACA
solo_GGCGG            TGTCAGGCTTCTGGATGCAACCTGCCACTTTGAATGATTTCTTG--------CATGTTTT---------------TTCACCCTTGTC-CTTCTTCCTGATTTTCTTCTGTCTTGCTCTGATTTGTCTGGT-CTGATTTTCTGAGTTGATGATGACAAATATGTTTGTCTGTCAGTCGTCAAAATTTGATCAACCTGATTCGATTTGGATCCTTTCTTGTCTTGTCTTTATTAAATCCCCAAAATCCCCAATTCCTTGTCCTGTCTTGCGCCAACACCTGAGTACCC-TTCCCTGTCCAGCCCGGGATCCTAACA
solo_TTGTG            TGTCAGGTTTCTGGATGCAACCTGCCACTTTGAATGATGTCTTG--------CATGTTTT---------------CTCACCCTTGTC-TTTCTTCCTGATTTTCTCCTGTCTTGCTCTGATTTGTCTTGCTCTGATTTTCTGATTTGATGACGACAAATATGTTTGTCTGTCAGTCGTCAAAATTTGATCAACCTGATTCGATTTGGATCCTTTCTTGTCTTGTCTTATTTAAATCCCCAAAATCCCCAATTCCTTGTCCTGTCTTGCGCCAACACCTGAGTACCC-TTCCCTGTCCAGTCCGGGATCCTAACA


CoL1 Phylogeny 3' UTR
8 152
GTCGGAGCAAAGa_2017146847  TACTGAAGGGCCAGACTCAAATA-----CG-GCCCATTTCGTTGAACTTTGCTTGAAAA-GGGGGCTCTTCTTTCATTAGTCTTCTTGAGTTTTGCTTTTGAGGTTGTGAATCATTCTGGAATACACAATTTCACCTGAAAAAAAAAACA--
GCGCCTCCACTC_2011603351   TACTGAAGGGCCAGACTCAAATA-----CGGGCCCATTTCGTTGAACTTTGCTTGAAAA-GGGGGCTATTCTTTCATTAGTCTTCCTGCGTTTTGCTTTTGAGGTTGTGAATCATTCTTGAATACACAATTTCACCTGAAAAAACAAA----
GTCCATCGTCTA_2011043368   TACTGAAGGGCCAGACTCAAATA-----CGGGCCCATTTCGTTGAACTTTTCTTGAAAA-GGGGGCTATTCTTTCATTAGTCTTCCTGCGTTTTGCTTTTGAGGTTGTGAATCATTCTTGAATACACAATTTCACCTGAAAAAAAAAA----
CACCAAGAACCT_2017331998   TACTGAAGGGCCAGACTCAAACA-----CGGGCCCATTTCGTTGAACTTTGCTTGAAAA-GGGGGCTATTCTTTCATTAGTCTTCCTGAGTTTTGCTTTTGAGGTTGTGAATCATTCTTGAATACACAATTTCACCTGAAAAAAAAAAACA-
GTCGGAGCAAAGb_2125235133  --------GGCCAGACTCAAATA-----CGGGCCCATTTCGTTGAACTTTGCTTGAAAA-GGGGGCTATTCTTTCATTAGTCTTCCTGAGTTTTGCTTTTGAGGTTGTGAATCATTCTTGAATACACAATTTCACCCGAAAAAAAA------
GCACTGTTCAAT_2125293951   TACTGAAGGGCCAGACTCAAATACGGGCCGGGCCCATTTCGTTGAACTTTGCTTAAAACGGGGGACTATACTTCCATTAGTCTTCCTGCGT-TTGCTTTTGAGGTTGTTAATCATTCTTGAATACACAATTTCACCTGAAAAAAAAAAAAGA
TTTGAGTTGCGG_2125232311   TACTGAAGGGCCAGACTCAAATA-----CGAGCCCATTTCGTTGAACTTTGCTTAAAAAGGGGGACTATTCTTTCATTAGTCTTCCTGCGTCTTGCTTTGGAGATTGTGAATCATTCTTGAATACACAATTTCACCTGAAAAAA--------
CCACTCCCTTTG_1988127106   TACTGAAGGGCCAGACTCAAATA-----CGGGCCCATTTCGTTGAACTTTGCTTAAAAA-GGGGACTATACTTCCATTAGTCTTCCTGCGTTTTGCTTTGGAGATTGTGAATCATTCTTGAATACACAATTTCACCTGAAAAAAAAAAATA-

CoL1 Diversity 3' UTR
7 152
GTCGGAGCAAAGa  TACTGAAGGGCCAGACTCAAATA-----CG-GCCCATTTCGTTGAACTTTGCTTGAAAA-GGGGGCTCTTCTTTCATTAGTCTTCTTGAGTTTTGCTTTTGAGGTTGTGAATCATTCTGGAATACACAATTTCACCTGAAAAAAAAAACA--
GCGCCTCCACTC   TACTGAAGGGCCAGACTCAAATA-----CGGGCCCATTTCGTTGAACTTTGCTTGAAAA-GGGGGCTATTCTTTCATTAGTCTTCCTGCGTTTTGCTTTTGAGGTTGTGAATCATTCTTGAATACACAATTTCACCTGAAAAAACAAA----
GTCCATCGTCTA   TACTGAAGGGCCAGACTCAAATA-----CGGGCCCATTTCGTTGAACTTTTCTTGAAAA-GGGGGCTATTCTTTCATTAGTCTTCCTGCGTTTTGCTTTTGAGGTTGTGAATCATTCTTGAATACACAATTTCACCTGAAAAAAAAAA----
CACCAAGAACCT   TACTGAAGGGCCAGACTCAAACA-----CGGGCCCATTTCGTTGAACTTTGCTTGAAAA-GGGGGCTATTCTTTCATTAGTCTTCCTGAGTTTTGCTTTTGAGGTTGTGAATCATTCTTGAATACACAATTTCACCTGAAAAAAAAAAACA-
GCACTGTTCAAT   TACTGAAGGGCCAGACTCAAATACGGGCCGGGCCCATTTCGTTGAACTTTGCTTAAAACGGGGGACTATACTTCCATTAGTCTTCCTGCGT-TTGCTTTTGAGGTTGTTAATCATTCTTGAATACACAATTTCACCTGAAAAAAAAAAAAGA
TTTGAGTTGCGG   TACTGAAGGGCCAGACTCAAATA-----CGAGCCCATTTCGTTGAACTTTGCTTAAAAAGGGGGACTATTCTTTCATTAGTCTTCCTGCGTCTTGCTTTGGAGATTGTGAATCATTCTTGAATACACAATTTCACCTGAAAAAA--------
CCACTCCCTTTG   TACTGAAGGGCCAGACTCAAATA-----CGGGCCCATTTCGTTGAACTTTGCTTAAAAA-GGGGACTATACTTCCATTAGTCTTCCTGCGTTTTGCTTTGGAGATTGTGAATCATTCTTGAATACACAATTTCACCTGAAAAAAAAAAATA-


CoL2 Phylogeny 3'UTR
36 144
GGGGAAAGGTCA_2010735293     --GCTA--AACACATTGCCCTTTCCCCTTACTC--TTTTGCCCTGATCATGTTCCTCCTCTTTGTGGGGTTTGAGC-TTTAAAAGC-GTTTCCA----------------AACGTAATCCAAAAAAA-----------------
CATGTCTCGTAG_2017262155     -------------------------------TC--TTTGCACCTGATTTTGTTCCTTCGCTTGGTGGTTTTTCAGC-TTTAGAAGCTTTTTCCACTCT------CCAATAAACGCAATGCAAAATAA-----------------
TGCAACAACAAA_1998212325     --GCTA--AACACCTTGCCCTTGTCCCTGACTC--TTTGCCCGTGATCATGTTCCTTCTCTTTGTGGTTTTTGAGC-TTTAGAAGC-TTTTCCACTCT------CCAATAAACGTACTGAATTACAAA----------------
CACACACACACA_1989334551     GAGCT---GACACTTTGCCCTTGTCCCTCACTC--TTTGCCCTTGATCATGTTCTTTCTCTTTGTGGTTTTTGAGC-TTTCGAAGC-TTTTCCACTCT------CCAATCAATGTAATA-------------------------
TGCATTCTTCGC_1988844461     --GTTA--AACACGTTGCCCTTGTCACTTACTC--TTTAGCCCTGATCATGATCTTCCTCTTTGTGGTTTTTGAGC-TTTAGAAGC-TTTTCCACCCT------CGAATAAACGTAATACCAAGAAAAAAA-------------
GAACATGAAACA_2125287294     ---------------------------------------------------------------GTGGTTTTTGAGCATTTTGATGC-TTTTCCACTCTCTCCTCCCAATAAACTTAATACAAAAAAAAAAAACAA---------
TTCTCCTGGCCA_2125271173     ---------------------------------------------------------------GTGGTTTTTGAGCATTTTGATGC-TTTTCCACTCTCTCCTCCCAATAAACTTAATACAAAAAAAAAAAAAAAAAAGA----
CACACACACGCA_1989140752     ---------------------------------------------------------------GTGGTTTTTGAGCATTTTGATGC-TTTTCCACTCTCTCCTCCCAATAAACTTAATACAAAAAAAAAA--------------
CCGCCGTACGT_2017298971      ---------------------------------------------------------------GTGGTTTTTGAGCATTTTGATGC-TTTTCCACTCTCTCCTCCCAATAAACTTAATACAAAAAAAAAA--------------
GTTGGCTGGCGG_1998235641     ---------------------------------------------------------------GTGGTTTTTGAGCATTTTGATGC-TTTTCCACTCTCTCCTCCCAATAAACTTAATACAAAAAAAAAAAA------------
GCAGCGGCTGTT_1989136213     --GTGTA-AACACGTTGCCCTTTTCACTTACTCCTTTTGCCCCTGACCATGATCCTCCTC---------TTTGAGC-TTTAGAAGC-TTTTCCACTCT------CCAATAAACGTAATAAAAATAAATAAAAAAA---------
CACTTTTGGTGT_1985405896     --GTTTA-AACACGTTGCCCTTGTCACTTACTCTTTTTGCCCCTGATCATGATCCTCCTCTTTGTGGTTTTTGAGC-TTTAGAAGC-TTTTCCACTCT------CCAATGAACGTAATACAAAACAAAA---------------
TACATGTAATTC_1989116097     --GTTAAAAACACGTTGCCCTTGTCACTTACTC--CTTGCCCCTGATCATGATCCTCCTCTTTGTGGTTTTTGAGC-CTTAGAAGC-TTTTCCACTTT------CCAATAAACGTAATCAAAAAAATAA---------------
CCTCGGTCGCCA_2017376841     --GTTA--AACACGTTGCCCTTGTCACTTACTC--CTTGCACCTGATCACGATCCTTCTCTTTGTGGTTTTTGAGC-CTTAGAAGC-TTTTCCACTCT------CCAATAAACGTAATACAAAAAAAAAAAAAA----------
CGCAAATCCGCC_2125235975     --GTTA--AACACGTTGCCCTTGTCACTTACTC--CTTGCACCTGATCACGATCCTTCTCTTTGTGGTTTTTGAGC-CTTAGAAGC-TTTTCCACTCT------CCAATAAACGTACTATAAAAA-------------------
GCAGGGTGAGGT_2017386114     --GTTA--AACACGTTGCCCTTGTCACTTACTC--CTTGCCCCTGATCATGATCCTTCTCTTTGTGGTTTTTGAGC-CTTAGAAGC-TTTTCCACCCT------CCAATAAACGTCATAA------------------------
TCCAAAAGCACC_2125300778     --GTTA--AACACGTTGCCCTTGTCACTTACTC--CTTGCCCCTGATCATGATCCTCCTCTTTGTGGTTTTTGAGC-CTTAGAAGC-TGTTCCACTCT------CCAATGAACGTAATACAAAAAAAAAAAAAA----------
TACACGTCGCAA_2125265181     --GTTA--AACACGTTGCCCTTGTCACTTACTC--CTTGCCCCTGATCATGATCCTTCTCTTTGTGGTTTTTGAGC-CTTAGAAGC-TTTTCCACCCT------CCAATAAACGTAATACAAAAAAAAAAACA-----------
GTTCAAGTTCCA_1998200681     --GTTA--AACACGTTGCCCTTGTCACTTACTC--CTTGCCCCTGATCATGATCCTTCTCTTTGTGGTTTTTGAGC-CTTAGAAGC-TTTTCCACCCT------CCAATAAACGTAATACAAAAAAAAAAA-------------
TTTCTAGACGCG_1998241691     --GTTA--AACACGTTGCCCTTGTCACTTACTC--CTTGCCCCTGATCATGATCCTTCTCTTTGTGGTTTTTGAGC-CTTAGAAGC-TTTTCCACCCT------CCAATAAACGTAATACAAAAAAAAA---------------
TCCGGATGAGAT_2017242002     --GTTA--AACACGTTGCCCTTGTCACTTACTC--CTTGCCCCTGATCATGATCCTTCTCTTTGTGGTTTTTGAGC-CTTAGAAGC-TTTTCCACCCT------CCAATAAACGTAATACAAAAAAAAAAAAAAA---------
CTCCTGGGGTTG_2017116907     --GTTA--AACACGTTGCCCTTGTCACTTACTC--CTTGCCCCTGATCATGATCCTTCTCTTTGTGGTTTTTGAGC-CTTAGAAGC-TTTTCCACCCT------CCAATAAACGTAATACAAAAAAAAAAAAAAAA--------
GAAGAAGAAGAA_1988831256     --GTTA--AACACGTTGCCCTTGTCACTTACTC--CTTGCCCCTGATCATGATCCTTCTCTTTGTGGTTTTTGAGC-CTTAGAAGC-TTTTCCACCCT------CCAATAAACGTAATACAAAAAAAAAAAAAACAA-------
CGAGCGTGATGA_2011034364     --GTTA--AACACGTTGCCCTTGTCACTTACTC--CTTGCCCCTGATCATGATCCTTCTCTTTGTGGTTTTTGAGC-CTTAGAAGC-TTTTCCACCCT------CCAATAAACGTAATACAAAAAAAAAAAAA-----------
TCGGGAATGACA_2125294295     ---------------TGCCCTTGTCACTTACTC--CTTGCCCCTGATCATGATCCTTCTCTTTGTGGTTTTTGAGC-CTTAGAAGC-TTTTCCACTCT------CCAATAAACGTAATACAAAAAAAAAAAA------------
TTTTGTGATTGG_2125675199     --GTTA--AACACGTTGCCCTTGTCACTTACTC--CATGCCCCTGATCATGATCCTCCTCTTTGTGGTTTTTGAGC-CTTAGAAGCTTTTTCCACTCT------CCAATAAACGTAATACAAAAAAAAAAA-------------
TTAAAATGAAGA_2125272318     --GTTA--AACACGTTGCCCTTGTCACTTACTC--CTTGCCCCTGATCATGATCCTCCTCTTTGTGGTTTTTGAGC-CTTAGAAGCTTTTTCCACTCT------CCAATAAACGTAATACAAAAAAAAAAAAAAAAAAAAAAAA
GTTGCACGCCAA_1988828096     --GTTA--AACACGTTGCCCTTGTCACTTACTC--CTTGCCCCTGATCATGATCCTCCTCTTTGTGGTTTTTGAGC-CTTAGAAGCTTTTTCCACTCT------CCAATAAACGTAATACAAAAAAAAAAA-------------
CAACAACAACAA_1992465754     --GTTA--AACACGTTGCCCTTGTCACTTACTC--CTTGCCCCTGATCATGATCCTCCTCTTTGTGGTTTTTGAGC-CTTAGAAGCTTTTTCCACTCT------CCAATAAACGTAATACAAAAAAAAAAA-------------
TGTACCGAGTTG_2010839262     --------AACACGTTGCCCTTGTCACTTACTC--CTTGCCCCTGATCATGATCCTCCTCTTTGTGGTTTTTGAGC-CTTAGAAGCTTTTTCCACTCT------CCAATAAACGTAATACAAAAAAAAAAAA------------
GCTGGGCGGTCG_1998497440     --GTTA--AACACGTTGCCCTTGTCACTTACTC--CTTGCCCCTGATCATGATCCTCCTCTTTGTGGTTTTTGAGC-CTTAGAAGC-TTTTCCACTCT------CCAATAAACGTAATACAAAAAAAAAAAAA-----------
GTACAAGAAAGG_1988284642     --GTTA--AACACGTTGCCCTTGTCACTTACTC--CTTGCCCCTGATCATGATCCTCCTCTTTGTGGTTTTTGAGC-CTTAGAAGC-TTTTCCACTCT------CCAATAAACGTAATACAAAAAAAAAACAAA----------
GTAAGTCCCCGC_1988274329     --GTTA--AACACGTTGCCCTTGTCACTTACTC--CTTGCCCCTGATCATGATCCTCCTCTTTGTGGTTTTTGAGC-CTTAGAAGC-TTTTCCACTCT------CCAATAAACGTAATACAAAAAAAAAA--------------
TGATGTTCGGTG_1998230077     --GTTA--AACACGTTGCCCTTGTCACTTACTC--CTTGCCCCTGATCATGATCCTCCTCTTTGTGGTTTTTGAGC-CTTAGAAGCTTTTTCCACTCT------CCAATAAACGTAATACAAAAAAAA----------------
TGCCGAGCACG_1998241373      --GTTA--AACACGTTGCCCTTGTCACTTACTC--CTTGCCCCTGATCATGATCCTCCTCTTTGTGGTTTTTGAGC-CTTAGAAGCTTTTTCCACTCT------CCAATAAACGTAATACAAAAAAAAAA--------------
TTATTGGTTTTC_2014674996     --GTTA--AACACGTTGCCCTTGTCACTTACTC--CTTGCCCCTGATCATGATCCTCCTCTTTGTGGTTTTTGAGC-CTTAGAAGCTTTTTCCACTCT------CCAATAAACGTAATACAAAAAAAAA---------------

CoL2 Diversity 3'UTR
35 144
GGGGAAAGGTCA     --GCTA--AACACATTGCCCTTTCCCCTTACTC--TTTTGCCCTGATCATGTTCCTCCTCTTTGTGGGGTTTGAGC-TTTAAAAGC-GTTTCCA----------------AACGTAATCCAAAAAAA-----------------
CATGTCTCGTAG     -------------------------------TC--TTTGCACCTGATTTTGTTCCTTCGCTTGGTGGTTTTTCAGC-TTTAGAAGCTTTTTCCACTCT------CCAATAAACGCAATGCAAAATAA-----------------
TGCAACAACAAA     --GCTA--AACACCTTGCCCTTGTCCCTGACTC--TTTGCCCGTGATCATGTTCCTTCTCTTTGTGGTTTTTGAGC-TTTAGAAGC-TTTTCCACTCT------CCAATAAACGTACTGAATTACAAA----------------
CACACACACACA     GAGCT---GACACTTTGCCCTTGTCCCTCACTC--TTTGCCCTTGATCATGTTCTTTCTCTTTGTGGTTTTTGAGC-TTTCGAAGC-TTTTCCACTCT------CCAATCAATGTAATA-------------------------
TGCATTCTTCGC     --GTTA--AACACGTTGCCCTTGTCACTTACTC--TTTAGCCCTGATCATGATCTTCCTCTTTGTGGTTTTTGAGC-TTTAGAAGC-TTTTCCACCCT------CGAATAAACGTAATACCAAGAAAAAAA-------------
GAACATGAAACA     ---------------------------------------------------------------GTGGTTTTTGAGCATTTTGATGC-TTTTCCACTCTCTCCTCCCAATAAACTTAATACAAAAAAAAAAAACAA---------
TTCTCCTGGCCA     ---------------------------------------------------------------GTGGTTTTTGAGCATTTTGATGC-TTTTCCACTCTCTCCTCCCAATAAACTTAATACAAAAAAAAAAAAAAAAAAGA----
CACACACACGCA     ---------------------------------------------------------------GTGGTTTTTGAGCATTTTGATGC-TTTTCCACTCTCTCCTCCCAATAAACTTAATACAAAAAAAAAA--------------
CCGCCGTACGT      ---------------------------------------------------------------GTGGTTTTTGAGCATTTTGATGC-TTTTCCACTCTCTCCTCCCAATAAACTTAATACAAAAAAAAAA--------------
GTTGGCTGGCGG     ---------------------------------------------------------------GTGGTTTTTGAGCATTTTGATGC-TTTTCCACTCTCTCCTCCCAATAAACTTAATACAAAAAAAAAAAA------------
GCAGCGGCTGTT     --GTGTA-AACACGTTGCCCTTTTCACTTACTCCTTTTGCCCCTGACCATGATCCTCCTC---------TTTGAGC-TTTAGAAGC-TTTTCCACTCT------CCAATAAACGTAATAAAAATAAATAAAAAAA---------
CACTTTTGGTGT     --GTTTA-AACACGTTGCCCTTGTCACTTACTCTTTTTGCCCCTGATCATGATCCTCCTCTTTGTGGTTTTTGAGC-TTTAGAAGC-TTTTCCACTCT------CCAATGAACGTAATACAAAACAAAA---------------
TACATGTAATTC     --GTTAAAAACACGTTGCCCTTGTCACTTACTC--CTTGCCCCTGATCATGATCCTCCTCTTTGTGGTTTTTGAGC-CTTAGAAGC-TTTTCCACTTT------CCAATAAACGTAATCAAAAAAATAA---------------
CCTCGGTCGCCA     --GTTA--AACACGTTGCCCTTGTCACTTACTC--CTTGCACCTGATCACGATCCTTCTCTTTGTGGTTTTTGAGC-CTTAGAAGC-TTTTCCACTCT------CCAATAAACGTAATACAAAAAAAAAAAAAA----------
CGCAAATCCGCC     --GTTA--AACACGTTGCCCTTGTCACTTACTC--CTTGCACCTGATCACGATCCTTCTCTTTGTGGTTTTTGAGC-CTTAGAAGC-TTTTCCACTCT------CCAATAAACGTACTATAAAAA-------------------
GCAGGGTGAGGT     --GTTA--AACACGTTGCCCTTGTCACTTACTC--CTTGCCCCTGATCATGATCCTTCTCTTTGTGGTTTTTGAGC-CTTAGAAGC-TTTTCCACCCT------CCAATAAACGTCATAA------------------------
TCCAAAAGCACC     --GTTA--AACACGTTGCCCTTGTCACTTACTC--CTTGCCCCTGATCATGATCCTCCTCTTTGTGGTTTTTGAGC-CTTAGAAGC-TGTTCCACTCT------CCAATGAACGTAATACAAAAAAAAAAAAAA----------
TACACGTCGCAA     --GTTA--AACACGTTGCCCTTGTCACTTACTC--CTTGCCCCTGATCATGATCCTTCTCTTTGTGGTTTTTGAGC-CTTAGAAGC-TTTTCCACCCT------CCAATAAACGTAATACAAAAAAAAAAACA-----------
GTTCAAGTTCCA     --GTTA--AACACGTTGCCCTTGTCACTTACTC--CTTGCCCCTGATCATGATCCTTCTCTTTGTGGTTTTTGAGC-CTTAGAAGC-TTTTCCACCCT------CCAATAAACGTAATACAAAAAAAAAAA-------------
TTTCTAGACGCG     --GTTA--AACACGTTGCCCTTGTCACTTACTC--CTTGCCCCTGATCATGATCCTTCTCTTTGTGGTTTTTGAGC-CTTAGAAGC-TTTTCCACCCT------CCAATAAACGTAATACAAAAAAAAA---------------
TCCGGATGAGAT     --GTTA--AACACGTTGCCCTTGTCACTTACTC--CTTGCCCCTGATCATGATCCTTCTCTTTGTGGTTTTTGAGC-CTTAGAAGC-TTTTCCACCCT------CCAATAAACGTAATACAAAAAAAAAAAAAAA---------
CTCCTGGGGTTG     --GTTA--AACACGTTGCCCTTGTCACTTACTC--CTTGCCCCTGATCATGATCCTTCTCTTTGTGGTTTTTGAGC-CTTAGAAGC-TTTTCCACCCT------CCAATAAACGTAATACAAAAAAAAAAAAAAAA--------
GAAGAAGAAGAA     --GTTA--AACACGTTGCCCTTGTCACTTACTC--CTTGCCCCTGATCATGATCCTTCTCTTTGTGGTTTTTGAGC-CTTAGAAGC-TTTTCCACCCT------CCAATAAACGTAATACAAAAAAAAAAAAAACAA-------
CGAGCGTGATGA     --GTTA--AACACGTTGCCCTTGTCACTTACTC--CTTGCCCCTGATCATGATCCTTCTCTTTGTGGTTTTTGAGC-CTTAGAAGC-TTTTCCACCCT------CCAATAAACGTAATACAAAAAAAAAAAAA-----------
TCGGGAATGACA     ---------------TGCCCTTGTCACTTACTC--CTTGCCCCTGATCATGATCCTTCTCTTTGTGGTTTTTGAGC-CTTAGAAGC-TTTTCCACTCT------CCAATAAACGTAATACAAAAAAAAAAAA------------
TTTTGTGATTGG     --GTTA--AACACGTTGCCCTTGTCACTTACTC--CATGCCCCTGATCATGATCCTCCTCTTTGTGGTTTTTGAGC-CTTAGAAGCTTTTTCCACTCT------CCAATAAACGTAATACAAAAAAAAAAA-------------
TTAAAATGAAGA     --GTTA--AACACGTTGCCCTTGTCACTTACTC--CTTGCCCCTGATCATGATCCTCCTCTTTGTGGTTTTTGAGC-CTTAGAAGCTTTTTCCACTCT------CCAATAAACGTAATACAAAAAAAAAAAAAAAAAAAAAAAA
GTTGCACGCCAA     --GTTA--AACACGTTGCCCTTGTCACTTACTC--CTTGCCCCTGATCATGATCCTCCTCTTTGTGGTTTTTGAGC-CTTAGAAGCTTTTTCCACTCT------CCAATAAACGTAATACAAAAAAAAAAA-------------
CAACAACAACAA     --GTTA--AACACGTTGCCCTTGTCACTTACTC--CTTGCCCCTGATCATGATCCTCCTCTTTGTGGTTTTTGAGC-CTTAGAAGCTTTTTCCACTCT------CCAATAAACGTAATACAAAAAAAAAAA-------------
TGTACCGAGTTG     --------AACACGTTGCCCTTGTCACTTACTC--CTTGCCCCTGATCATGATCCTCCTCTTTGTGGTTTTTGAGC-CTTAGAAGCTTTTTCCACTCT------CCAATAAACGTAATACAAAAAAAAAAAA------------
GCTGGGCGGTCG     --GTTA--AACACGTTGCCCTTGTCACTTACTC--CTTGCCCCTGATCATGATCCTCCTCTTTGTGGTTTTTGAGC-CTTAGAAGC-TTTTCCACTCT------CCAATAAACGTAATACAAAAAAAAAAAAA-----------
GTACAAGAAAGG     --GTTA--AACACGTTGCCCTTGTCACTTACTC--CTTGCCCCTGATCATGATCCTCCTCTTTGTGGTTTTTGAGC-CTTAGAAGC-TTTTCCACTCT------CCAATAAACGTAATACAAAAAAAAAACAAA----------
GTAAGTCCCCGC     --GTTA--AACACGTTGCCCTTGTCACTTACTC--CTTGCCCCTGATCATGATCCTCCTCTTTGTGGTTTTTGAGC-CTTAGAAGC-TTTTCCACTCT------CCAATAAACGTAATACAAAAAAAAAA--------------
TGATGTTCGGTG     --GTTA--AACACGTTGCCCTTGTCACTTACTC--CTTGCCCCTGATCATGATCCTCCTCTTTGTGGTTTTTGAGC-CTTAGAAGCTTTTTCCACTCT------CCAATAAACGTAATACAAAAAAAA----------------
TGCCGAGCACG      --GTTA--AACACGTTGCCCTTGTCACTTACTC--CTTGCCCCTGATCATGATCCTCCTCTTTGTGGTTTTTGAGC-CTTAGAAGCTTTTTCCACTCT------CCAATAAACGTAATACAAAAAAAAAA--------------
TTATTGGTTTTC     --GTTA--AACACGTTGCCCTTGTCACTTACTC--CTTGCCCCTGATCATGATCCTCCTCTTTGTGGTTTTTGAGC-CTTAGAAGCTTTTTCCACTCT------CCAATAAACGTAATACAAAAAAAAA---------------


CoL3 Phylogeny 3'UTR
30 159
CAGACCATGAGC_2125296821    AGCTTCATACGCCAGTAACAGCGGCGCAGCTCAGCGAAC---TTT-----------GTTATGATGG-CGTGAGTTC--------------TGGTCAA----------AAC-AAATAAACG-TCGGTTTGAAA---------AAAAAAAACA--------
CGACACATTTCT_2125278975    --------------------------------------------------------------ACGG-TGTGAGTAC--------------TGCTGCG----------CAC-CACTCGACATTTGATTTGAAC---------AAAAAAAAAAAA------
CGCACAGAAGAA_2125282039    AGCTCCATACGCCAATGCCAGCGGCGCAGCTCAGCGAAC---TTTTGTT-------GTTACGACGG-TGTGAGTAC--------------TGTTAAA----------TAC-AAATACACA-TCGGTTTGAAA---------AAAAAAAAAAAAGAA---
aCGCGCGTCTCAA_1988300629   AGCTGCGTACGCCAATGCCAGCGGCGCAGCTCAGCGAAC---TTTTGTT-------GTTTTGACTG-TGTGAGTAC--------------A--------------------ATGAACATA-TCCGTTTGACA---------AAAAGAAAA---------
bCGCGCGTCTCAA_1989300578   AGCTTTGTACGCCAATACTAGCGGCGCTGCTCAGCGAAC---TTTTGTT-------GTTTTGACTG-TGTGAGTAC--------------A--------------------ATGAACATA-TCCGTTTGACA---------AAAAGAAAA---------
CGTAAAACCAAA_2125287726    -------------------------------CAGTGAAC---TCTTGTT-------GTTGCGACGG-TGTGAGGAC-----------------------------------CACTACACA-TCGGTTTGAAA---------GAGAAAAA----------
GAGTGTGAAGGG_1989121659    AGCTGCGTACGCCAATGCCAGCGGCGCAGCTCAGCGAAC---TTTTGTT-------GTTACGACGG-TGTGAGTAC--------------TGTTAAA----------TAC-AAATACACA-TCGGTTTGAAA---------AAAAAAGAA---------
GCCGCAATCCACa_2125299776   AGCTTCGGACACCCATCCCAGCGGCGCAGCTCATCGAAC---ATTTGTT-------GTTATGACGGTTGTGAGTGCCGTA----------CGTTAAA----------TCCACCATACACG-CCGCTTTGAGGTTTGTTTTTGAAA--------------
GCCGCAATCCACb_2017310640   AGCTTCGGACACCCATCCCAGCGGCGCAGCTCATCGAAC---ATTTGTT-------GTTATGACGGTTGTGAGTGCCGTA----------CGTTAAA----------TCCACCATACACG-CCGCTTTGAGGTTTGTTTTTTGAAA-------------
GGATTTTGGGCTa_2011262835   AGCTGCGTACGCCAGTACCAGCGACGCAGCTCAGCGAAC---TTTTGTT-------GTTATGACGG-CGTGAG--------------------------------------------ACGTCTGGTTTGAAA---------GCACAAAAAA--------
GGATTTTGGTTTb_1988293548   AGCTGCGAACGCCAGTACCAGCGGCGCAGCTCAGCGAAC---TTTTGTT-------GTTATGATGG-TG-----------------------------------------------------CGGTTTGAAA---------GCACAAAAAA--------
GGCAAGATTGTT_2125271713    ------------------CAGCGGCGAGGCTCTGCGAGA---ATTTGCA-------GTTGCGACGG-TGTGAGCGC--------------TGTTGCA----------TAC-CAATACACTCTCGGTTTGAAA---------------------------
GGGGGGGGGGGA_2125285704    AGCTGCGTACGCCAATACCAGCGGCGCAGCTCAGCGAAC---TTTTGTT-------GTTACGACGG-TGTGAGTAC--------------TGTTAAA----------TAC-AAGTACACA-TCGGTTTGAAA---------AAAAAAAA----------
GGTAGAGTGAAC_2034238887    AGCTGCGTACGCCAATGCCAGCGGCGCAGCTCAGCGAAC---TTTTGTT-------GTTACGACGG-TGTGAGTAC--------------TGTT-----------------AAATACGGG-GCTGTTTTTTT---------AAAAA-------------
GTGAAACCAACG_2011164591    AGCTGCGTACGCCAATGCCAGCGGCGCAGCTCAGCGAAC---TTTTGTT-------GTTACGACGG-TGTGAGTAC--------------TGTTAAA----------TAC-AAATACACA-TCGGTTTGAAA---------AAAAAAAAGAAA------
GTGTGAAGGGCC_2017290862    AGCTGCGTACGCCAATGCCAGCGGCGCAGCTCAGCGAAC---TTTTGTT-------GTTACGACGG-TGTGAGTAC--------------TGTTAAA----------TAC-AAATACACA-TCGGTTTGAAA---------AAAAGAAGA---------
GTGTTGGCGCAA_1984343232    -----CGTACGCCAAGA-TAGCGGCGCGATCCATCGAGC---TTTTGTTATTTGAAGTTATGACGG-TGTGAGTACTGTAACTATTATGGTGTTAAAGCTGTAGTTTTACGAAATACACA-TCGGTTTGAAA---------AAAAAAAAA---------
CAAAGTTGAACA_1998247474    ------GTACGCCAATACCAGCGGCGCAACTCAGCGAACTTTTTTTGTT-------GTTATGACGG-TGTGAGTAC--------------TGTTAAA----------TAC-AAATACACA-TCGGTTTGAAA---------AAGAAAAAAAAAAAAATA
GTTGCACGAGAA_2125285335    -----CGTACGCCAAGA-TAGCGGCGCGATCCATCGAGC---TTTTGTTATTTGAAGTTATGACGG-TGTGAGTACTGTAACTATTACGGTGTTAAAGCTGTAGTTTTACGAAATACACA-TCGGTTTGAAA---------AAAAAAAAAAAAAAACAA
GTTTGACCATGC_1998221939    --------------ATTCCAGCGGCGCATCTCAGCGAAC---TTTTGTT-------G-------GG-TGTGAGTAC--------------TGTTAAA----------GAC-AAATACACA-TCGGTTTGAAA---------CAAAAAAAAA--------
TAATAATAATAA_2011265636    AGCTGCGTACGCCAATACCAGCGGCGCAACTCAGCGAAC---TTTTGTT-------GTTATGACG--TGTGAGTAC--------------TGTTAAA----------TAC-AAATACACA-TCGGTTTGAAC---------A-----------------
TAGCTTTCAAGC_1998249288    AGCTGCGTACGCTAATTCCAGCGGCGCAGCTCAGCGAAC---TTTTGTT-------GTTATGACGG-TGTGAGTAC-----------------------------------------ACA-TCGGTTTGATA---------AAACAAAACAA-------
TCCACCACATGAa_1998532230   AGCTGCGTACGCCAATGCCAGCGGCGCAGCTCAGCGAAC---TTTTGTT-------GTTACGACGG-TGTGAGTAC--------------TGTTAAA----------TAC-AAATACACA-TCGGTTGAAAA---------AAGAA-------------
TCCACCACATGAb_1998172410   ------GTACGCCAATACCAGCGGCGCAACTCAGCGAAC-TTTTTTGTT-------GTTATGACGG-TGTGAGTAC--------------TGTTAAA----------TAC-AAATACACA-TCGGTTGAAAA---------AGAAAAAAGAA-------
TGATCAAGGTCT_2125302559    -------------------------------------------------------------------TGTGAGTAC--------------TGTTGAC----------TGC-CAATCCGCG-AGGATTTTTGA---------AAAAAAAAA---------
TGTTCGCTTGAA_2017144910    -----CGTACGCCAATA-TAGCGGCGCGATCCATCGAGC---TTTTGTTATTTGAAGTTATGACGG-TGTGAGTACTGTAACTATTATGGTGTTAAAGCTGTAGTTTTACGAAATACACA-TCGGTTTGAAA---------AAAAAAA-----------
TTCAACATGCAAa_1998204570   AGCTTTGTACGCCAATACTAGCGGCGCTGCTCAGCGAAC----TTTGTT-------GGTATGACGG-TGTGAGCAC--------------TGTTCAA----------TTC-TAATACACA-TCGGTTTGAAA---------CAAAAAACAAA-------
TTCAACATGCAAb_1998238613   ----------------------------GCTCGGCGGAC---GTTTGTT-------GTTATGACGG-TGTGAGCTC--------------TGTTCAA----------TTC-AAATACACA-TCGGTTTGAAA---------CAAAAAACAAA-------
TTTGAAAGCACT_2125284325    AGCTGCGTACGCCAATACCAACGGCG---CCCAGCGAAC---TTTTGTT-------GTTATGACGG-CGTGAGTAC--------------TGGTAAA----------TAC-AAATACACA-TCGGTTTAAAA---------AAA---------------
TTTTTGGTGGGG_2017080428    AGCTGCGTACGCCAATGCCAGCGGCGCAGCTCAGCGAAC---TTTTGTT-------GTTACGACGG-TGTGAGTAC--------------TGATAAA----------TAC-AAATACACA-TCGGTTTGAAA---------ACAAAA------------

CoL3 Diversity 3'UTR
26 159
CAGACCATGAGC    AGCTTCATACGCCAGTAACAGCGGCGCAGCTCAGCGAAC---TTT-----------GTTATGATGG-CGTGAGTTC--------------TGGTCAA----------AAC-AAATAAACG-TCGGTTTGAAA---------AAAAAAAACA--------
CGACACATTTCT    --------------------------------------------------------------ACGG-TGTGAGTAC--------------TGCTGCG----------CAC-CACTCGACATTTGATTTGAAC---------AAAAAAAAAAAA------
CGCACAGAAGAA    AGCTCCATACGCCAATGCCAGCGGCGCAGCTCAGCGAAC---TTTTGTT-------GTTACGACGG-TGTGAGTAC--------------TGTTAAA----------TAC-AAATACACA-TCGGTTTGAAA---------AAAAAAAAAAAAGAA---
aCGCGCGTCTCAA   AGCTGCGTACGCCAATGCCAGCGGCGCAGCTCAGCGAAC---TTTTGTT-------GTTTTGACTG-TGTGAGTAC--------------A--------------------ATGAACATA-TCCGTTTGACA---------AAAAGAAAA---------
bCGCGCGTCTCAA   AGCTTTGTACGCCAATACTAGCGGCGCTGCTCAGCGAAC---TTTTGTT-------GTTTTGACTG-TGTGAGTAC--------------A--------------------ATGAACATA-TCCGTTTGACA---------AAAAGAAAA---------
CGTAAAACCAAA    -------------------------------CAGTGAAC---TCTTGTT-------GTTGCGACGG-TGTGAGGAC-----------------------------------CACTACACA-TCGGTTTGAAA---------GAGAAAAA----------
GAGTGTGAAGGG    AGCTGCGTACGCCAATGCCAGCGGCGCAGCTCAGCGAAC---TTTTGTT-------GTTACGACGG-TGTGAGTAC--------------TGTTAAA----------TAC-AAATACACA-TCGGTTTGAAA---------AAAAAAGAA---------
GCCGCAATCCACa   AGCTTCGGACACCCATCCCAGCGGCGCAGCTCATCGAAC---ATTTGTT-------GTTATGACGGTTGTGAGTGCCGTA----------CGTTAAA----------TCCACCATACACG-CCGCTTTGAGGTTTGTTTTTGAAA--------------
GGATTTTGGGCTa   AGCTGCGTACGCCAGTACCAGCGACGCAGCTCAGCGAAC---TTTTGTT-------GTTATGACGG-CGTGAG--------------------------------------------ACGTCTGGTTTGAAA---------GCACAAAAAA--------
GGCAAGATTGTT    ------------------CAGCGGCGAGGCTCTGCGAGA---ATTTGCA-------GTTGCGACGG-TGTGAGCGC--------------TGTTGCA----------TAC-CAATACACTCTCGGTTTGAAA---------------------------
GGGGGGGGGGGA    AGCTGCGTACGCCAATACCAGCGGCGCAGCTCAGCGAAC---TTTTGTT-------GTTACGACGG-TGTGAGTAC--------------TGTTAAA----------TAC-AAGTACACA-TCGGTTTGAAA---------AAAAAAAA----------
GGTAGAGTGAAC    AGCTGCGTACGCCAATGCCAGCGGCGCAGCTCAGCGAAC---TTTTGTT-------GTTACGACGG-TGTGAGTAC--------------TGTT-----------------AAATACGGG-GCTGTTTTTTT---------AAAAA-------------
GTGAAACCAACG    AGCTGCGTACGCCAATGCCAGCGGCGCAGCTCAGCGAAC---TTTTGTT-------GTTACGACGG-TGTGAGTAC--------------TGTTAAA----------TAC-AAATACACA-TCGGTTTGAAA---------AAAAAAAAGAAA------
GTGTGAAGGGCC    AGCTGCGTACGCCAATGCCAGCGGCGCAGCTCAGCGAAC---TTTTGTT-------GTTACGACGG-TGTGAGTAC--------------TGTTAAA----------TAC-AAATACACA-TCGGTTTGAAA---------AAAAGAAGA---------
GTGTTGGCGCAA    -----CGTACGCCAAGA-TAGCGGCGCGATCCATCGAGC---TTTTGTTATTTGAAGTTATGACGG-TGTGAGTACTGTAACTATTATGGTGTTAAAGCTGTAGTTTTACGAAATACACA-TCGGTTTGAAA---------AAAAAAAAA---------
CAAAGTTGAACA    ------GTACGCCAATACCAGCGGCGCAACTCAGCGAACTTTTTTTGTT-------GTTATGACGG-TGTGAGTAC--------------TGTTAAA----------TAC-AAATACACA-TCGGTTTGAAA---------AAGAAAAAAAAAAAAATA
GTTGCACGAGAA    -----CGTACGCCAAGA-TAGCGGCGCGATCCATCGAGC---TTTTGTTATTTGAAGTTATGACGG-TGTGAGTACTGTAACTATTACGGTGTTAAAGCTGTAGTTTTACGAAATACACA-TCGGTTTGAAA---------AAAAAAAAAAAAAAACAA
GTTTGACCATGC    --------------ATTCCAGCGGCGCATCTCAGCGAAC---TTTTGTT-------G-------GG-TGTGAGTAC--------------TGTTAAA----------GAC-AAATACACA-TCGGTTTGAAA---------CAAAAAAAAA--------
TAATAATAATAA    AGCTGCGTACGCCAATACCAGCGGCGCAACTCAGCGAAC---TTTTGTT-------GTTATGACG--TGTGAGTAC--------------TGTTAAA----------TAC-AAATACACA-TCGGTTTGAAC---------A-----------------
TAGCTTTCAAGC    AGCTGCGTACGCTAATTCCAGCGGCGCAGCTCAGCGAAC---TTTTGTT-------GTTATGACGG-TGTGAGTAC-----------------------------------------ACA-TCGGTTTGATA---------AAACAAAACAA-------
TCCACCACATGAa   AGCTGCGTACGCCAATGCCAGCGGCGCAGCTCAGCGAAC---TTTTGTT-------GTTACGACGG-TGTGAGTAC--------------TGTTAAA----------TAC-AAATACACA-TCGGTTGAAAA---------AAGAA-------------
TGATCAAGGTCT    -------------------------------------------------------------------TGTGAGTAC--------------TGTTGAC----------TGC-CAATCCGCG-AGGATTTTTGA---------AAAAAAAAA---------
TGTTCGCTTGAA    -----CGTACGCCAATA-TAGCGGCGCGATCCATCGAGC---TTTTGTTATTTGAAGTTATGACGG-TGTGAGTACTGTAACTATTATGGTGTTAAAGCTGTAGTTTTACGAAATACACA-TCGGTTTGAAA---------AAAAAAA-----------
TTCAACATGCAAa   AGCTTTGTACGCCAATACTAGCGGCGCTGCTCAGCGAAC----TTTGTT-------GGTATGACGG-TGTGAGCAC--------------TGTTCAA----------TTC-TAATACACA-TCGGTTTGAAA---------CAAAAAACAAA-------
TTTGAAAGCACT    AGCTGCGTACGCCAATACCAACGGCG---CCCAGCGAAC---TTTTGTT-------GTTATGACGG-CGTGAGTAC--------------TGGTAAA----------TAC-AAATACACA-TCGGTTTAAAA---------AAA---------------
TTTTTGGTGGGG    AGCTGCGTACGCCAATGCCAGCGGCGCAGCTCAGCGAAC---TTTTGTT-------GTTACGACGG-TGTGAGTAC--------------TGATAAA----------TAC-AAATACACA-TCGGTTTGAAA---------ACAAAA------------


CoL4 Phylogeny 3'UTR
45 456
CAACAACAACAA_2017063915     ----------------------------------------------------------------------------------------------------------------------------------------GTATA-------GGTGGGGAATGCCTGATCCTTTCCA---TTGTCAGTTCGGGTGATCATCTGTTCGAGCTGCTTTGCGAGCTT-TTGAGCACTCTACCCGCATGCC-TTCGTTGGCGTG-CATTTTGACG-ACATTCAACTGTCTCATA----TCCTACGTTC-------------CTTTTTCTTTGTTATTTCT----------------------AAAAACGC-TTTAAACAG------------------------------------------ATAACAAAG---------------------------------
CACAGTATTGTG_2014673070     ----------------------------------T-TCTGAATTGTCGCTCCTTACGACAGTGTGCTGTCCCACCGCCTGCAAGCCGTCTACTTGTT--TGAACCG-TGTTGGCTCGC-AACATGTCTTTCGTGGTGTATA-------GGT--GGAATGCCTGATCCTTTCCA---TTGTCAGCTCGGCTGATCATCTGTTCGAGCTCGTTTGCTAGCTT-TTGAGCACTCTACCCGCATGCC-TTCCTTGGTGTG-CGTTATGACG-ACACTCAACTGTCTCATA----TCCTACGTTC-------------TTTGTTCTTTGTTATTCGT----------------------AATAAAGC-TTTAGACGG------------------------------------------TGAAAACAAACA------------AAAAAAAAAA--------
CAGGTGGGGAAT_1998224863     --------------------------------------------------------------------------------CCAGCCGTCTACTTGCTAGTGAACCG-AAATGGCTAGC-AGAATGTCTTTCGTGGTGTACA-------GGTGGG--------GATCC-TTCCA---TTGTCAGCCCGGCTGATCATCTGTTCGAGTTCCTCTGTGAGCTC-TTGAGCACTCTCCCCGCATGCC-TTCACTGGTGTG-CGTTATGACG-ACATTCAACTGTCTCATA----TCCTACGTTC-------------TTTTTTCTTTGTTATTCTT----------------------AATAAAGC-TTTAGACGG------------------------------------------TAAAAAAAAAAA------------AAAAAAAA----------
CAGTGGCGAAAT_2125269190     TA-CCCGCAAATTGTGT--AAAGCGGTCGACCGTT-TCTGAATTGCCGCTCCTTACGACAGTGTGCTGTCCCACCGCCTGCCAGCCGTCTACTTGTTAGTGAACCG-TGTTGGCTAGC-AACATGTCTTTCGTGGTGTATA-------GGTGGGGAATGCCTGATCC-TTCCA---TTGTCAGCTAGGCTGAGCATCTGTTCGAGTTCCTCCGTGAGCTC-TTGAGCACTCTCCCCGCATGCC-TTCACTGGTGTG-CGTTATGACG-ACATTCAACTGTCTCATA----TCCTCCGTTC-------------TTTTTTCTTTGTTATTCTT----------------------CATA-TGC-TTTAGACGG------------------------------------------TGAAACAAACCA------------AAACACAAAATAAA----
CCACCATTTCAC_2004353697     TA-CCCGCAAATTGTGTGTAAAGCGGTTGACCGTT-TCTGAATTGTCGCTCCTTACGACAGTGTGCTGTCCCACCGCCTGCCAGCCGTCTACTTGTTTGTGAACCG-TGTTGGCTAGC-AACATGTCTTTCGTGGTGTATA-------GGTGGGGAATGCCTGATCC-TTCCA---TTGTCAGCCCGGCTGATCATCTGTTCGAGTTCCTCTGTGAGCTC-TTGAGCACTC-CTAAGCATGCC-TTT-TTGGTGTGTTATTATG-CG-ACATCCAACTGTCTCATA----TCCTACGTTCTTTTTTTTTTCTTTTTTTTTTTTATTATTCTC----------------------AATAAAGC-TTTAGACGG------------------------------------------TAGAGAAGA---------------------------------
CCCACAGAGCAA_2017258256     ----------------------------------------------------------------------------------------------------------------------------------------------------------------------------------------------------------------------------------------------------------GGTGTG-CGTTATGACG-ACATTCAACTTTCTCATA----TCCTACGCTCTTTT---------GTTTTTCTTTGTTCTCCTT----------------------AAAAAAAC-TTTAGACGGTTTTTTT-----------------------------------TAAAAAAAAAAA------------AAAA--------------
CCCCGCTGTTAC_1998213020     ------------------------------------------------------------------------------------------------------------------------------------------------------------------------------------------------------------------------------------------------------------------------------------CTGTCTCATA----TCCTACGTTC-------------TTTTTTCTTTGCAATTCTT-----------------------ATACAGC-TTTCGACGGTT----------------------------------------TGACAAACGGAATCAGGTCTCGGGAAAAACAA----------
CCTCTCCCCGCA_2017125824     TA-CCCGCAAATTGTGTGTAAAGCGGTTGACCGTT-TCTGAATTGTCGCTCCTTACGACAGTGTGCTGTCCCACCGCCTGCCAGCCGTCTACTTGTTAGTGAACCG-AAATGGCTAGC-AACATGTCTTTCGTGGTGTATA-------GGTGGGGAATGCCTGATCC-TTCCA---TTGTCAGCCCGGCTGATCATCTGTTCGAGTTCCTCTGTGAGCTC-TTGAGCACTCTCCCCGCATGCC-TTCACCGGTGTG-CGTTATGACG-ACATTCAACTGTCTCATA----TCCTACGTTC-------------TTTTTTCTTTGTTATTCTT----------------------AATAAAGC-TTTAGACGG------------------------------------------TAAAAAAAAAAA------------AAAAAAAA----------
CCTGCCGTAACT_1989313274     ----------ATTGTGTTTACATCATTTAGCTGTC-TCTGAATTGTCGCTCCGTACGACAGTGTGCTGTCCCACCGCCTGCCAGCCGTCTACTTGTTTGTGAACCG-CGACGGCTAGC-AACATGTCTTTCGTGGTGTGTG-------GGTGGGGAATGCCCGATCC-TTCCA---TTGTCCGCTCGGCTGATCATCTGTTCGAGTTCCTTTGTGAACTT-TTGAGCACT----------------------TGTG-CGTTATGACG-ACATCCAACTGTCTCATA----TCTTACTTTC-------------TCTTTTCTTTGTTATTCTT----------------------AATAAAGC-TTTAAACGTTTCAAA------------------------------------CAAAAAAAAAAA------------AAAAAAAAAAAAA-----
CCTGTTGGACAT_2125263960     ------------------------------------------------------------------------ACCGCCTGCCAGCCGTCTACTTGCTAGTGAACCG-TGTTGGCTAGC-AACATGTCTTTCGTGGTGTACA-------GGTGGGGAATGCCCGATCC-TTCCA---TTGTCAGCCCGGCTGATCATCTGTTCGAGTTCCTCTGTGAGCAC-TTGAGCACCCTTCCCGCTTGCC-TTCACTGGTGTG-CGTTATGACG-ACATTCAACTGTCTCATA----TCCTACGTTC-------------TTTTTTCTTTGTTATTCTT----------------------AATAAAGC-TTTAGACGAGCA---------------------------------------CAAACAAAACCA------------AAACAAAAA---------
CCTTGTAAAGGA_2125269245     TACCCCGCAAATTGTGTGTAAAGCGGTTGACCGTT-TCTGAATTGTCGCTCCTTACGACAGTGTGCTGTCCCACCGCCTGCCAGCCGTCTACTTGTTTGTGAACCG-TGTTGGCTAGC-AACATGTCTTTCGTGGTGTATA-------GGTGGGGAATGCCTGATCC-CTCCA---TTGTCAGCCCGGCTGATCATCTGTTCGAGTTCCTCTGTGAGCTC-TTGAGCACTCTCCCCGCATGCC-TTCACCGGTGTG-CGTTATGACG-ACATTCAACTGTCTCATA----TCCTACGTTC-------------TTTTTTCTTTGTTATTCTT----------------------AATAAAGC-TTTAGACGG------------------------------------------TAAAAAAAAAAA------------A-----------------
CGTGTTCACCGT_1998538469     TA-CCCGCAAATTGTGTGTAAAGCGGTTGACCGTT-TCTGAATTGTCGCTCCTTACGACAGTGTGCTGTCCCACCGCCTGCCAGCCGTCTACTTGTTTGTGAACCG-TGTTGGCTAGC-AACATGTCTTTCGTGGTGTATA-------GGTGGGGAATGCCTGATCC-TTCCA---TTGTCAGCCCGGCTGATCATCTGTTCGAGTTCCTCTGTGAGCTC-TTGAGCACTCTCCCCGCATGCC-TTCACTGGTGTG-CGTTATGACG-ACATTCAACTGTCTCATA----TCCTACGTTC-------------TTTTTTCTTTGTTATTCTT----------------------AATAAAGC-TTTAGACGG------------------------------------------TAAAAAAAAAAA------------AAAAAAA-----------
CTGATGTGGGGG_1998260796     TA-CCCGCAAATTGTGTGTAAAGCGGTTGACCGTT-TCTGAATTGTCGCTCCTTACGACAGTGTGCTGTCCCACCGCCTGCCAGCCGTCTACTTGTTTGTGAACCG-TGTTGGCTAGC-AACATGTCTTTCGTGGTGTATA-------GGTGGGGAATGCCTGATCC-TTCCA---TTGTCAGCCCGGCTGATCATCTGTTCGAGTTCCTCTGTGAGCTC-TTGAGCACTCTCCCCGCATGCC-TTCACTGGTGTG-CGTTATGACG-ACATTCAACTGTCTCATA----TCCTACGTTC-------------TTTTTTCTTTGTTATTCTT----------------------AATAAAGC-TTTAGACGG------------------------------------------TAAAAAAAAAAA------------AAAAAGA-----------
CTTACTTGAGCC_2012039728     TA-CCCGCGACTTGTGTGGTGAGCGGTTGGTTTCGATCTGAATTGTCGCTCCTTACGACAGTGTGCTGTCCCACCGCCTGCCAGCCGTCTACTTGTTAGTGAACCG-AAATGGCTAGC-AACATGTCTTTCGTGGTGTATA-------GGTGGGGAAAGCCTGATCC-ATCCA---CCGTCAGCTAGGCTGATCATCTGTTCGAGTTCCTCTGTGAGCTC-TTGAGCACTC-CTAAGCATGCC-TTTTTTGGTGTGTTATTATG-CG-ACATCCAACTGTCTCATATCCTTCCTACGTTC--------------TTTTTCTTTGTTATTCGT----------------------AATAAAGCTTTTAGACGA------------------------------------------AAAAAAAAAAAA------------A-----------------
CTTCCATACACTa_1998238613    TA-CCCGCAAATTGTGTGGAAAGCCGTTGACCGTT-TCTGAATTGTCGCTCCTTACGACAGTGTGCTGTCCCACCGCCTGCCAGCTGTCTACTTGTTTGGGAACCG-TGTTGGCTAGCAAACATGTCTTTCGTGGTGTA------------------AGCCTGATCC-TTCCA---CCGTCAGCTCGGCTGATCATCTGTTC---------------------GAGCACCCTCCCCGCATGCC-TTCGTTGGTGTG--GTCATAACGCACATTCAATTGTCTCATA----GCCCATGATC-------------TTTTTTCTTTGTTATTCTT----------------------AATAAAGG-TTGAGACGGCT----------------------------------------TCAAAAAACAAA------------A-----------------
CTTCCATACACTb_2125301345    -------------------------------------------------------------------------------------------------------------------------------------------------------------------------------------------------------------------TGTGAGCTT-TTGAGCACTCTCTCCGCATGCC-TTCGTTGGTGTG-CGTTATGACG-ACATTCAACTGACCCATA----TCCTACGTTC-------------TTTTTTCTTTGTTATTCTT----------------------AATAAAGG-TTTAGACGGC-----------------------------------------TTAAAACAAACA------------AAA---------------
CTTGCCCACACA_2125300238     TA-CCCGCAAATTGTGTGTAAAGCGGTTGACCGTT-TCTGAATTGTCGCTCCTTACGACAGTGTGCTGTCCCACCGCCTGCCAGCCGTCTACTTGTTTGTGAACCG-TGTTGGCTAGC-AACATGTCTTTCGTGGTGTATA-------GGTGGGGAATGCCTGATCC-TTCCA---TTGTCAGCCCGGCTGATCATCTGTTCGAGTTCCTCTGTGAGCTC-TTGAGCACTCTCCCCGCATGCC-TTCACTGGTGTG-CGTTATGACG-ACATTCAACTGTCTCATA----TCCTACGTTC-------------TTTTTTCTTTGTTATTCTT----------------------AATAAAGC-TTTAGACGG------------------------------------------TAAAAAAAAAAA------------AAAAAAAAAAGAA-----
GCAACACTGGTA_1988266279     TA-CCCGCAAATTGTGTGTAAAGCGGTTGACCGTT-TCTGAATTGTCGCTCCTTACGACAGTGTGCTGTCCCACCGCCTGCCAGCCGTCTACTTGTTTGTGAACCG-TGTTGGCTAGC-AACATGTCTTTCGTGGTGTATA-------GATGGGGAATGCCTGATCC-TTCCA---TTGTCAGCCCGGCTGATCATCTGTTCGAGTTCCTCCGCGAGCTC-TTGAGCACTCTCCCCGCATGCC-TTCACTGGTGTG-CGTTATGACG-ACATTCAACTGTCTCATA----TCCTACGTTC-------------TTTTTTCTTTGTTATTCTT----------------------AATAAAGC-TTGAGACGG------------------------------------------TTAAAAAAAAAA------------------------------
GGAAACTCAAAA_1998242255     TA-CCCGCGAATCGTGTGTAAAGCGGTTGACCGTC-TCTGAATTGTCGCTCCTTACGACAGTGTGCTGTCCCACCGCCTGCCAGCCGTCTACTTGTTAGTGAACCG-AAATGGCTAGC-AACATGTCTTTCGTGGTGTATACTATCCCGATCATTAAATTTCGACCCCCCCTC---TTGTT--TTCACTTTTTCGCCCTCCCTGGGACCTGTGTT-GCTT-TCCGTCTCGCCCGCGGAATG---TTCATTCATGGTACGGTGTACCG--------AACGTCTGATGAACACCGGGAGCGG------------------GGGTTGTGAGTCAT----------------------ATCAGAGC-----AGCAG------------------------------------------CGAGCAAAATAA------------AAAATATAA---------
GGCCCGCGCTCT_1988839015     TA-CCCGCAAATTGTGTGTAAAGCGGTTGACCGTT-TCTGAATTGTCGCTCCTTACGACAGTGTGCTGTCCCACCGCCTGCCAGCCGTCTACTTGTTTGTGAACCG-TGTTGGCTAGC-AACATGTCTTTCGTGGTGTATA-------GGTGGGGAATGCCTGATCC-TTCCA---TTGTCAGCCCGGCTGATCATCTGTTCGAGTTCCTCTGTGAGCTC-TTGAGCACTCTCCCCGCATGCC-TTCACTGGTGTG-CGTTATGACG-ACATTCAACTGTCTCATA----TCCTACGTTC-------------TTTTTTCTTTGTTATTCTT----------------------AATAAAGC-TTTAGACGG------------------------------------------TAAAAAAAAAAA------------AAAAAAAGAAA-------
GGCCGATGTCTT_1998216284     TA-CCCGCAAGTTGCGTGTAAAGCGGTCCACCGTA-TCTGAATTGTAGCTCCTCACGACAGTGGGCGGTCCCACCGCCTGCCAGCTGTCTACTTGTTAGTGAACCGAAAATGGCTAGC-AACATGTCTTTCGTGGTGTATA-------GGTGGGGAATGCCTGATCC-TTCCA---TTGTCAGCCCGGCTGATCATCTGTTCGAGTTCCTCCGCGAGCTC-TTGAGCACTCTCCCCGCATGCC-TTCACTGGTGTG-CGTTATGACG-ACATTCAACTGTCTCATA----TCCTACGTTC-------------TTTTTTCTTTGTTATTCTT----------------------AATAAAGT-TTTAGACGG------------------------------------------TAAAAAAAAAAA------------AAAAAAAAAA--------
GGGCGCTGAACG_2125263642     --------------------------------------------------------GACAGTGTGCTGTCCCACCGCCTGCCAGCCGTCTACTTGTTAGTGAACCG-AAATGGCTAGC-AACATGTCTTTCGTGGTGTATA-------GGTGGGGAATGCCTGATCC-TTCCA---TTGTCAGCCCGGCTGATCATCTGTTCGAGTTCCTCTGTGAGCTC-TTGAGCACTCTCCCCGCATGCC-TTCACTGGTGTG-CGTTATGACG-ACATTCAACTGTCTCATA----TCCTACGTTC-------------TTTTTTCTTTGTTATTCTT----------------------AATAACGC-TTTAGACGG------------------------------------------TAAAAAAAAAAA------------AAAAA-------------
GGGGCGGGACCG_2011017227     TA-CCCGCGACTTGTGTGGTGAGCGGTTGGTTCCGATCTGAATTGTCGCTCCTTACGACAGTGTGCTGTCCCACCGCCTGCCAGCCGTCTACTTGTTAGTGAACCG-AAATGGCTAGC-AACATGTCTTTCGTGGTGTATA-------GGTGGGGAAAGCCTGATCC-ATCCA---CCGTCAGCTAGGCTGATCATCTGTTCGAGTTCCTCTGTGAGCTC-TTGAGCACTC-CTAAGCATGCC-TTTTTTGGTGTGTTATTATG-CG-ACATCCAACTGTCTCATATCCTTCCTACGTTC--------------TTTTTCTTTGTTATTCGT----------------------AATAAAGCTTTTAGACGA------------------------------------------AAAAAAAAAAAA------------AAAAAAAAAA--------
GTGATCTGGATT_2125299660     -----------------------------------------ATTGTCACTCCTTACGACAGTGTGCTATCCCAGCGCC----AGCCGGCTATTTGTGAGTGAGCCG-CAATGGCTAGC-AACATGTCTTTCGTGGTGTCTA-------GGTACGGAATCCCTGATCT-TTCCA---GCATCGACTCGGCTGATCATCTGTTCGAGCTCCTCTGTGAGTTC-TTGAGCACTCCTCATGCATGTC-TTTTTTGGTGT----TATTGACG---ATTCGACGGTCTCATA----TCCGACGTTC-------------TTTTTTCTTTGTTGTTCTAT---------------------AATAAAGC-TTGAAACGG------------------------------------------GGAAAAGAA---------------------------------
GTGCACCCAGGC_2014678879     TA-CCCGCGAATCGTGTGTAAAGCGGTTGACCGTT-TCTGAATTGTCGCTCCTTACGACAGTGTGCTGTCCCACCGCCTGCCAGCCGTCTACTTGTTTGTGAACCG-TGTTGGCTAGC-AACATGTCTTTCGTGGTGTATA-------GGTGGGGAATGCCTGATCC-TTCCA---TTGTCAGCCCGGCTGATCATCTGTTCGAGTTCCTCCGCGAGCTC-TTGAGCACTCTCCCCGCATGCC-TTCACCGGTGTG-CGTTATGACG-ACATTCAACTGTCTCATA----TCCTACGTTC-------------TTTTTTCTTTGTTATTCTT----------------------AATAAAGC-TTTAGACGG------------------------------------------TAAAAAAAAAAA------------AAAAAAAAA---------
GTGTGTTGGGAT_1989144369     TA-CCCGCAAATTGTGTGTAAAGCGGTG----------------------TCTTACGACAGTGTGCTGTCCCACCGCCTGCCAGCCGTCTACTTGTTTGTGAACCG-TGTTGGCTGGC-AACATGTCTTTCGTGGTGTATA-------GGTGGGGAATGCCTGATCC-TTGCA---TTGTCAGCCCGGCTGATCATCTGTTCGAGTTCCTCTGTGAGCTC-TTGAGCACTCTCCCCGCATGCC-TTCACCGGTGTG-CGTTATGACG-ACATTCAACTGTCTCATA----TCCTACGTTC-------------TTTTTTCTTTGTTATTCTT----------------------AATAAAGC-TTTAGACGG------------------------------------------TGAAAAAAA---------------------------------
GTTCGCTGAGCT_2125292035     TA-CCCGCAAATTGTGTGTAAAGCGGTTGACCGTC-TCTGAATTGTCGCTCCTTACGACAGTGTGCTGTCCCACCGCCTGCCAGCCGTCTACTTGTTAGTGAACCG-AAATGGCTAGC-AACATGTCTTTCGTGGTGTATA-------GGTGGGGAATGCCTGATCC-TTCCA---TTGTCAGCCCGGCTGATCATCTGTTCGAGTTCCTCCGCGAGCTC-TTGAGCACTCTCCCCGCATGCC-TTCACTGGTGTG-CGTTATGACG-ACATTCAACTGTCTCATA----TCCTACGTTC-------------TTTTTTCTTTGTTATTCTT----------------------AATAAAGT-TTTAGACGG------------------------------------------TAAAAAAAAAAA------------ACAACAAAA---------
GTTGAAATGTTC_2125232559     --------------------------------------------------------------------------------------------------------CG-TGTTGGCTAGC-AACATGTCTTTCGTGGTGTCTA-------GGT------TGCCTGATCC-TTCCA---TTGTCAGCCCGGCTGATCATCTGTTCGAGTTCCTCTGTGAGCTC-TTGAGCACTCTCCCAGCATGCC-TTCACTGGTGTG-CGTTATGACG-ACATTCAACTGTCTCATA----TCCGACG----------------------------------------------------------ATAAAA-----AAACAA------------------------------------------AAAAAAAAAAAA------------AAAAAGA-----------
TCAAGGGGGAAA_1988262353     TA-CCCGCGAATCGTGTGTAAAGCGGTTGACCGTT-TCTGAATTGTCGCTCCTTACGACAGTGTGCTGTCCCACCGCCTGCCAGCCGTCTACTTGTTAGTGAACCG-TGTTGGCTAGC-AACATGTCTTTCGTGGTGTATA-------GGTGGGGAATGCCTGATCC-TTCCA---TTGTCAGCCCGGCTGATCATCTGTTCGAGTTCCTCTGTGAGCTC-TTGAGCACTCTCCCCGCATGCC-TTCACTGGTGTG-CGTTATGACG-ACATTCAACTGTCTCATA----TCCTACGTTC-------------TTTTTTCTTTGTTATTCTT----------------------ATTAAAAC-TTTAGACGGGGAGAAGCGGGAAGAGGGAGAGAGAGAAAGGAGGAAAGAAGAGAAAAAAGAAAA------------AGGCAAAAGGAGAGAAAA
TCAGTTCTTGGT_2125268782     -----------------------------------------------------------------------------------------------------------------------------------------------------------------------------------------------------------------------AGCTT-TCAAGCACTTTTCTCGTACGCC-TTCACTGGTGTG-CGTTAAAACG-ACATTCAACTGTCTCATA----TCCTACGCTCTTTTTTTT-----TGTTTTCTTTGTTATTCTTCTTAAGCTTTCGACGGGGGAAAAAAAGAGC-TTTAGACGG------------------------------------------AAAAAAAAAGCA------------GAAAAAAA----------
TCCACCACAGTG_1998497850     TA-CCCGCAAATTGTGTGTAAAGCGGTTGACCGTT-TCTGAATTGTCGCTCCTTACGACAGTGTGCTGTCCCACCGCCTGCCAGCCGTCTACTTGTTTGTGAACCG-TGTTGGCTAGC-AACATGTCTTTCGTGGTGTATA-------GGTGGGGAATGCCTGATCC-TTCCA---TTGTCAGCCCGGCTGATCATCTGTTCGAGTTCCTCTGTGAGCTC-TTGAGCACTCTCCCCGCATGCC-TTCACTGGTGTG-CGTTATGACG-ACATTCAACTGTCTCATA----TCCTACGTTC-------------TTTTTTCTTTGTTATTCTT----------------------AATAAAGC-TTTAGACGG------------------------------------------TAAAAAAAAAAA------------AAGAA-------------
TCTACCACCCCA_1998547004     TA-CCCGCAAATTGTGTGTAAAGCGGTTGACCGTT-TCTGAATTGTCGCTCCTTACGACAGTGTGCTGTCCCACCGCCTGCCAGCCGTCTACTTGTTAGTGAACCG-AAATGGCTAGC-AACATGTCTTTCGTGGTGTATA-------GGTGGGGAATGCCTGATCC-CTCCA---TTGTCAGC-CGGCTGATCATCTGTTCGAGTTCCCCTGGGAGCTC-TTGAGCACTCTCCCCGCATGCC-TTCACCGGTGTG-CGTTATGACG-ACATTCAACTGTCTCATA----TCCTACGTTC-------------TTTTTTCTTTGTTATTCTT----------------------AATAAAGC-TTTAGACGG------------------------------------------TAAAAAAAAAAA------------A-----------------
TCTGAGATGCAG_2017644722     TA-CCCGCGACTTGTGTGGTGAGCGGTTGGTTTCGATCTGAATTGTCGCTCCTTACGACAGTGTGCTGTCCCACCGCCTGCCAGCCGTCTACTTGTTAGTGAACCG-AAATGGCTAGC-AACATGTCTTTCGTGGTGTATA-------GGTGGGGAAAGCCTGATCC-ATCCA---CCGTCAGCTAGGCTGATCATCTGTTCGAGTTCCTCTGTGAACTC-TTGAGCACTC-CTAAGCATGCCTTTTTTTGGTGTGTTATTATG-CG-ACATCCAACTGTCTCATATCCTTCCTACGTTC--------------TTTTTCTTTGTTATTCGT----------------------AATAAAGCTTTTAGACGA------------------------------------------AAAAAAAAA---------------------------------
TCTGTTCGAGTTa_1993978152    ------------------------------------------------------------------------------------------------------------------------------------------ATA-------GGTGGGGAATGCCTAATCC-TTCCA---CCGTCAGCTCGACTGATCATCTGTTCGAGTTCCTCTGTGAGCTCTTTGAGCACTCCACCTGCATGC--ATTTTTGGAGTGTTATTCTGGCG-ACATTCAACTGTCTCAGA----TCCTAAGTTC-------------TTTTTGCTTTGTTATTCTT----------------------CCTAAAGC-TTTCAACCG------------------------------------------TGAAAAACAA--------------------------------
TCTGTTCGAGTTb_1998225861    TA-CCCGCGAATCGTGTGTAAAGCGGTTGACCGTT-TCTGAATTGTCGCTCCTTACGACAGAGTGCTGTCCCACCGCCTGCCAGCCGTCTACTTGTTTGTGAACCG-TGTTGGCTAGC-AACATGTCTTTCGTGGTGTATA-------GGTGGGGAATGCCTGATCC-TTCCA---TTGTCAGCCCGGCTGATCATCTGTTCGAGTTCCTCCGTGAGCTC-TTGAGCACTCTCCCCGCATGCC-TTCACTGGTGTG-CGTTATGACG-ACATTCAACTGTCTCATA----TCCTACGTTC-------------TTTTTTCTTTGTTATTCTT----------------------AATAAAGC-TTTAGACGG------------------------------------------TAAAAAAAAAAA------------AA----------------
TGACAAGTACGG_2125240337     TA-CCCGCAAATTGTGTGTAAAGCGGTTGACCGTT-TCTGAATTGTCGCTCCTTACGACAGTGTGCTGTCCCACCGCCTGCCAGCCGTCTACTTGTTTGTGAACCG-TGTTGGCTAGC-AACATGTCTTTCGTGGTGTATA-------GGTGGGGAATGCCTGATCC-TTCCA---TTGTCAGCCCGGCTGATCATCTGTTCGAGTTCCTCTGTGAGCTC-TTGAGCACTCTCCCCGCATGCC-TTCACTGGTGTG-CGTTATGACG-ACATTCAACTGTCTCATA----TCCTACGTTC-------------TTTTTTCTTTGTTATTCTT----------------------AATAAAGC-TTTAGACGG------------------------------------------TAAAAAAAAAAA------------AA----------------
TGCCCAATCACG_1989138677     TA-CCCGCAAATTGTGTGTAAAGCGGTTGACCGTT-TCTGAATTGTCGCTCCTTACGACAGTGTGCTGTCCCACCGCCTGCCAGCCGTCTACTTGTTTGTGAACCG-TGTTGGCTAGC-AACATGTCTTTCGTGGTGTACA-------GGTGGGGAAAGCCTGATCC-ATCCA---CCGTCAGCTAGGCTGATCATCTGTTCGAGTTCCTCTGTGAGCTC-TTGAGCACTCTCCCCGCATGCC-TTCACCGGTGTG-CGTTATGACG-ACATTCAACTGTCTCATA----TCCTACGTTC-------------TTTTTTCTTTGTTATTCTT----------------------AATAAAGC-TTTAGACGG------------------------------------------TAAAAAAAAAAA------------------------------
TGGGTTACGATCa_2125290921    TA-CCCGCAAATTGTGTGTAAAGCGGTTGACCGTT-TCTGAATTGTCGCTCCTTACGACAGTGTGCTGTCCCACCGCCTGCCAGCCGTCTACTTGTTTGTGAACCG-TGTTGGCTAGC-AACATGTCTTTCGTGGTGTATA-------GGTGGGGAATGCCTGATCC-CTCCA---TTGTCAGCCCGGCTGATCATCTGTTCGAGTTCCTCCGTGAGCTC-TTGAGCACTCTCCCCGCATGCC-TTCACTGGTGTG-CGTTATGACG-ACATTCAACTGTCTCATA----TCCTACGTTC-------------TTTTTTCTTTGTTATTCTT----------------------AATAAAGC--TTAGACGG------------------------------------------AAAAAAAAAATA------------AAAAAAA-----------
TGGGTTACGATCb2125265409    ---------------------------------------------------------------------------------------------------------------------------------------------------------------------------------------------------TCTGTTCGAGCTCCTCCGTGAGCTC-TTGAGCACTCTCCCCGCATGCC-TTCACTGGTGTG-CGTTATGACG-ACATTCAACTGTCTCATATCCTTCCTACGTTC-------------TTTTTTCTTTGTTATTCTT----------------------AATAAAGC-TTTAGACGG------------------------------------------TAAAAAAAAAAT------------GAAAAAAA----------
TGTCAAAGCTGT_2017405857     --------------------------------------------------------------------------------------------------------------------------------------------------------GGGAAAGCCTGATCC-TTCCACCGTCGTCAGCTCGGCTGATCATCTGT-CGAGTTCCTCTGTGAGCTC-TTGAGCACTCC------------TCCAT--------TATTATGACG-AGATTCAATTGTCTCATA----TCCCATGTTC-------------TTTTTTCTTTGTTATTCC--------------------------------TTGAGACGGTTT---------------------------------------TAAAAAAAGAAG------------AAAAACAA----------
TGTTGTAAGTGC_2017138281     --------------------------------------------------------------------------------------------------------------------GC-AACATGTCTTTCGTGCTGTATA-------TGTGGGGAATGCCTGATCT-CTCCA---TTGTCAGCCCGGCTGATCATCTGTTCGAGCT---------------------CTCTACCCGCATGCC-TTCATTG-TGTG-CGTTATAACA-ACATTCAACTGTCCCATATCCGTTCTTTTTGT-------------GTCTTTCTTTGTCATTCTC----------------------AATAAAGC-TTTAGACGGG-----------------------------------------TCAAAA------------------------------------
TTCAACTGTCCC_1989140749     TA-CCCGCAAAGTGTGTGGAAAGCGGTTGACCGTT-TCTGAATTGTCGCTCCTTACGACAGAGTGCTGTCCCACCGCCTGCCAGCCGTCTACTTGTTTGTGAACCG-TGTTGGCTAGC-ATCATGTCTTTCGTGGTGTATA-------GGTGGGGAATGCCTGATCC-TTCCA---TTGTCAGCCCGGCTGATCATCTGTTCGAGTTCCTCTGTGAGCTC-TTGAGCACTCTCCCCGCATGCC-TTCACCGGTGTG-CGTTATGACG-ACATTCAACTGTCTCATA----TCCTACGTTC-------------TTTTTTCTTTGTTATTCTT----------------------AATAAAAC-TTTAGACGG------------------------------------------TAAAAAAAAAAA------------AAA---------------
TTCCCCGCCGGA_1998500903     TA-CCCGCAAATTGTGTGTAAAGCGGTTGACCGTT-TCTGAATTGTCGCTCCTTACGACAGTGTGCTGTCCCACCGCCTGCCAGCCGTCTACTTGTTTGTGAACCG-TGTTGGCTAGC-AACATGTCTTTCGTGGTGTATA-------GGTGGGGAATGCCTGATCC-TTCCA---TTGTCAGCCCGGCTGATCATCTGTTCGAGTTCCTCTGTGAGCTC-TTGAGCACTCTCCCCGCATGCC-TTCACTGGTGTG-CGTTATGACG-ACATTCAACTGTCTCATA----TCCTACGTTC-------------TTTTTTCTTTGTTATTCTT----------------------AATAAAGC-TTTAGACGG------------------------------------------TAAAAAAAAAAA------------AAAAAAAAA---------
TTCGGTACGATG_2017376044     TA-CCCGCGACTTGTGTGGTGAGCGGTTGGTTTCGATCTGAATTGTCGCTCCTTACGACAGTGTGCTGTCCCACCGCCTGCCAGCCGTCTACTTGTTAGTGAACCG-AAATGGCTAGC-AACATGTCTTTCGTGGTGTATA-------GGTGGGGAAAGCCTGATCC-ATCCA---CCGTCAGCTAGGCTGATCATCTGTTCGAGTTCCTCTGTGAACTC-TTGAGCACTC-CTAAGCATGCCTTTTTTTGGTGTGTTATTATG-CG-ACATCCAACTGTCTCATATCCTTCCTACGTTC--------------TTTTTCTTTGTTATTCGT----------------------AATAAAGCTTTTAGACGA------------------------------------------AAAAAAAAAAAA------------AAAAAAA-----------
TTGACAGGAGTT_1998251121     TA-CCCGCGACTTGTGTGGTGAGCGGTTGGTTCCGATCTGAATTGTCGCTCCTTACGACAGTGTGCTGTCCCACCGCCTGCCAGCCGTCTACTTGTTAGTGAACCG-AAATGGCTAGC-AACATGTCTTTCGTGGTGTATA-------GGTGGGGAAAGCCTGATCC-ATCCA---CCGTCAGCTAGGCTGATCATCTGTTCGAGTTCCTCTGTGAGCTC-TTGAGCACTC-CTAAGCATGCC-TTTTTTGGTGTGTTATTATG-CG-ACATCCAACTGTCTCATA----TCCTACGTTC--------------TTTTTCTTTGTCATTCGT----------------------AATAAAGCTTTTAGACGA------------------------------------------TAAAAAAAAA--------------------------------

CoL4 Diversity 3'UTR
42 455
CAACAACAACAA     ----------------------------------------------------------------------------------------------------------------------------------------GTATA-------GGTGGGGAATGCCTGATCCTTTCCA---TTGTCAGTTCGGGTGATCATCTGTTCGAGCTGCTTTGCGAGCTTTTGAGCACTCTACCCGCATGCC-TTCGTTGGCGTG-CATTTTGACG-ACATTCAACTGTCTCATA----TCCTACGTTC-------------CTTTTTCTTTGTTATTTCT----------------------AAAAACGC-TTTAAACAG------------------------------------------ATAACAAAG---------------------------------
CACAGTATTGTG     ----------------------------------T-TCTGAATTGTCGCTCCTTACGACAGTGTGCTGTCCCACCGCCTGCAAGCCGTCTACTTGTT--TGAACCG-TGTTGGCTCGC-AACATGTCTTTCGTGGTGTATA-------GGT--GGAATGCCTGATCCTTTCCA---TTGTCAGCTCGGCTGATCATCTGTTCGAGCTCGTTTGCTAGCTTTTGAGCACTCTACCCGCATGCC-TTCCTTGGTGTG-CGTTATGACG-ACACTCAACTGTCTCATA----TCCTACGTTC-------------TTTGTTCTTTGTTATTCGT----------------------AATAAAGC-TTTAGACGG------------------------------------------TGAAAACAAACA------------AAAAAAAAAA--------
CAGGTGGGGAAT     --------------------------------------------------------------------------------CCAGCCGTCTACTTGCTAGTGAACCG-AAATGGCTAGC-AGAATGTCTTTCGTGGTGTACA-------GGTGGG--------GATCC-TTCCA---TTGTCAGCCCGGCTGATCATCTGTTCGAGTTCCTCTGTGAGCTCTTGAGCACTCTCCCCGCATGCC-TTCACTGGTGTG-CGTTATGACG-ACATTCAACTGTCTCATA----TCCTACGTTC-------------TTTTTTCTTTGTTATTCTT----------------------AATAAAGC-TTTAGACGG------------------------------------------TAAAAAAAAAAA------------AAAAAAAA----------
CAGTGGCGAAAT     TA-CCCGCAAATTGTGT--AAAGCGGTCGACCGTT-TCTGAATTGCCGCTCCTTACGACAGTGTGCTGTCCCACCGCCTGCCAGCCGTCTACTTGTTAGTGAACCG-TGTTGGCTAGC-AACATGTCTTTCGTGGTGTATA-------GGTGGGGAATGCCTGATCC-TTCCA---TTGTCAGCTAGGCTGAGCATCTGTTCGAGTTCCTCCGTGAGCTCTTGAGCACTCTCCCCGCATGCC-TTCACTGGTGTG-CGTTATGACG-ACATTCAACTGTCTCATA----TCCTCCGTTC-------------TTTTTTCTTTGTTATTCTT----------------------CATA-TGC-TTTAGACGG------------------------------------------TGAAACAAACCA------------AAACACAAAATAAA----
CCACCATTTCAC     TA-CCCGCAAATTGTGTGTAAAGCGGTTGACCGTT-TCTGAATTGTCGCTCCTTACGACAGTGTGCTGTCCCACCGCCTGCCAGCCGTCTACTTGTTTGTGAACCG-TGTTGGCTAGC-AACATGTCTTTCGTGGTGTATA-------GGTGGGGAATGCCTGATCC-TTCCA---TTGTCAGCCCGGCTGATCATCTGTTCGAGTTCCTCTGTGAGCTCTTGAGCACTC-CTAAGCATGCC-TTT-TTGGTGTGTTATTATG-CG-ACATCCAACTGTCTCATA----TCCTACGTTCTTTTTTTTTTCTTTTTTTTTTTTATTATTCTC----------------------AATAAAGC-TTTAGACGG------------------------------------------TAGAGAAGA---------------------------------
CCCACAGAGCAA     ---------------------------------------------------------------------------------------------------------------------------------------------------------------------------------------------------------------------------------------------------------GGTGTG-CGTTATGACG-ACATTCAACTTTCTCATA----TCCTACGCTCTTTT---------GTTTTTCTTTGTTCTCCTT----------------------AAAAAAAC-TTTAGACGGTTTTTTT-----------------------------------TAAAAAAAAAAA------------AAAA--------------
CCCCGCTGTTAC     -----------------------------------------------------------------------------------------------------------------------------------------------------------------------------------------------------------------------------------------------------------------------------------CTGTCTCATA----TCCTACGTTC-------------TTTTTTCTTTGCAATTCTT-----------------------ATACAGC-TTTCGACGGTT----------------------------------------TGACAAACGGAATCAGGTCTCGGGAAAAACAA----------
CCTCTCCCCGCA     TA-CCCGCAAATTGTGTGTAAAGCGGTTGACCGTT-TCTGAATTGTCGCTCCTTACGACAGTGTGCTGTCCCACCGCCTGCCAGCCGTCTACTTGTTAGTGAACCG-AAATGGCTAGC-AACATGTCTTTCGTGGTGTATA-------GGTGGGGAATGCCTGATCC-TTCCA---TTGTCAGCCCGGCTGATCATCTGTTCGAGTTCCTCTGTGAGCTCTTGAGCACTCTCCCCGCATGCC-TTCACCGGTGTG-CGTTATGACG-ACATTCAACTGTCTCATA----TCCTACGTTC-------------TTTTTTCTTTGTTATTCTT----------------------AATAAAGC-TTTAGACGG------------------------------------------TAAAAAAAAAAA------------AAAAAAAA----------
CCTGCCGTAACT     ----------ATTGTGTTTACATCATTTAGCTGTC-TCTGAATTGTCGCTCCGTACGACAGTGTGCTGTCCCACCGCCTGCCAGCCGTCTACTTGTTTGTGAACCG-CGACGGCTAGC-AACATGTCTTTCGTGGTGTGTG-------GGTGGGGAATGCCCGATCC-TTCCA---TTGTCCGCTCGGCTGATCATCTGTTCGAGTTCCTTTGTGAACTTTTGAGCACT----------------------TGTG-CGTTATGACG-ACATCCAACTGTCTCATA----TCTTACTTTC-------------TCTTTTCTTTGTTATTCTT----------------------AATAAAGC-TTTAAACGTTTCAAA------------------------------------CAAAAAAAAAAA------------AAAAAAAAAAAAA-----
CCTGTTGGACAT     ------------------------------------------------------------------------ACCGCCTGCCAGCCGTCTACTTGCTAGTGAACCG-TGTTGGCTAGC-AACATGTCTTTCGTGGTGTACA-------GGTGGGGAATGCCCGATCC-TTCCA---TTGTCAGCCCGGCTGATCATCTGTTCGAGTTCCTCTGTGAGCACTTGAGCACCCTTCCCGCTTGCC-TTCACTGGTGTG-CGTTATGACG-ACATTCAACTGTCTCATA----TCCTACGTTC-------------TTTTTTCTTTGTTATTCTT----------------------AATAAAGC-TTTAGACGAGCA---------------------------------------CAAACAAAACCA------------AAACAAAAA---------
CCTTGTAAAGGA     TACCCCGCAAATTGTGTGTAAAGCGGTTGACCGTT-TCTGAATTGTCGCTCCTTACGACAGTGTGCTGTCCCACCGCCTGCCAGCCGTCTACTTGTTTGTGAACCG-TGTTGGCTAGC-AACATGTCTTTCGTGGTGTATA-------GGTGGGGAATGCCTGATCC-CTCCA---TTGTCAGCCCGGCTGATCATCTGTTCGAGTTCCTCTGTGAGCTCTTGAGCACTCTCCCCGCATGCC-TTCACCGGTGTG-CGTTATGACG-ACATTCAACTGTCTCATA----TCCTACGTTC-------------TTTTTTCTTTGTTATTCTT----------------------AATAAAGC-TTTAGACGG------------------------------------------TAAAAAAAAAAA------------A-----------------
CGTGTTCACCGT     TA-CCCGCAAATTGTGTGTAAAGCGGTTGACCGTT-TCTGAATTGTCGCTCCTTACGACAGTGTGCTGTCCCACCGCCTGCCAGCCGTCTACTTGTTTGTGAACCG-TGTTGGCTAGC-AACATGTCTTTCGTGGTGTATA-------GGTGGGGAATGCCTGATCC-TTCCA---TTGTCAGCCCGGCTGATCATCTGTTCGAGTTCCTCTGTGAGCTCTTGAGCACTCTCCCCGCATGCC-TTCACTGGTGTG-CGTTATGACG-ACATTCAACTGTCTCATA----TCCTACGTTC-------------TTTTTTCTTTGTTATTCTT----------------------AATAAAGC-TTTAGACGG------------------------------------------TAAAAAAAAAAA------------AAAAAAA-----------
CTGATGTGGGGG     TA-CCCGCAAATTGTGTGTAAAGCGGTTGACCGTT-TCTGAATTGTCGCTCCTTACGACAGTGTGCTGTCCCACCGCCTGCCAGCCGTCTACTTGTTTGTGAACCG-TGTTGGCTAGC-AACATGTCTTTCGTGGTGTATA-------GGTGGGGAATGCCTGATCC-TTCCA---TTGTCAGCCCGGCTGATCATCTGTTCGAGTTCCTCTGTGAGCTCTTGAGCACTCTCCCCGCATGCC-TTCACTGGTGTG-CGTTATGACG-ACATTCAACTGTCTCATA----TCCTACGTTC-------------TTTTTTCTTTGTTATTCTT----------------------AATAAAGC-TTTAGACGG------------------------------------------TAAAAAAAAAAA------------AAAAAGA-----------
CTTACTTGAGCC     TA-CCCGCGACTTGTGTGGTGAGCGGTTGGTTTCGATCTGAATTGTCGCTCCTTACGACAGTGTGCTGTCCCACCGCCTGCCAGCCGTCTACTTGTTAGTGAACCG-AAATGGCTAGC-AACATGTCTTTCGTGGTGTATA-------GGTGGGGAAAGCCTGATCC-ATCCA---CCGTCAGCTAGGCTGATCATCTGTTCGAGTTCCTCTGTGAGCTCTTGAGCACTC-CTAAGCATGCC-TTTTTTGGTGTGTTATTATG-CG-ACATCCAACTGTCTCATATCCTTCCTACGTTC--------------TTTTTCTTTGTTATTCGT----------------------AATAAAGCTTTTAGACGA------------------------------------------AAAAAAAAAAAA------------A-----------------
CTTCCATACACTa    TA-CCCGCAAATTGTGTGGAAAGCCGTTGACCGTT-TCTGAATTGTCGCTCCTTACGACAGTGTGCTGTCCCACCGCCTGCCAGCTGTCTACTTGTTTGGGAACCG-TGTTGGCTAGCAAACATGTCTTTCGTGGTGTA------------------AGCCTGATCC-TTCCA---CCGTCAGCTCGGCTGATCATCTGTTC--------------------GAGCACCCTCCCCGCATGCC-TTCGTTGGTGTG--GTCATAACGCACATTCAATTGTCTCATA----GCCCATGATC-------------TTTTTTCTTTGTTATTCTT----------------------AATAAAGG-TTGAGACGGCT----------------------------------------TCAAAAAACAAA------------A-----------------
CTTGCCCACACA     TA-CCCGCAAATTGTGTGTAAAGCGGTTGACCGTT-TCTGAATTGTCGCTCCTTACGACAGTGTGCTGTCCCACCGCCTGCCAGCCGTCTACTTGTTTGTGAACCG-TGTTGGCTAGC-AACATGTCTTTCGTGGTGTATA-------GGTGGGGAATGCCTGATCC-TTCCA---TTGTCAGCCCGGCTGATCATCTGTTCGAGTTCCTCTGTGAGCTCTTGAGCACTCTCCCCGCATGCC-TTCACTGGTGTG-CGTTATGACG-ACATTCAACTGTCTCATA----TCCTACGTTC-------------TTTTTTCTTTGTTATTCTT----------------------AATAAAGC-TTTAGACGG------------------------------------------TAAAAAAAAAAA------------AAAAAAAAAAGAA-----
GCAACACTGGTA     TA-CCCGCAAATTGTGTGTAAAGCGGTTGACCGTT-TCTGAATTGTCGCTCCTTACGACAGTGTGCTGTCCCACCGCCTGCCAGCCGTCTACTTGTTTGTGAACCG-TGTTGGCTAGC-AACATGTCTTTCGTGGTGTATA-------GATGGGGAATGCCTGATCC-TTCCA---TTGTCAGCCCGGCTGATCATCTGTTCGAGTTCCTCCGCGAGCTCTTGAGCACTCTCCCCGCATGCC-TTCACTGGTGTG-CGTTATGACG-ACATTCAACTGTCTCATA----TCCTACGTTC-------------TTTTTTCTTTGTTATTCTT----------------------AATAAAGC-TTGAGACGG------------------------------------------TTAAAAAAAAAA------------------------------
GGAAACTCAAAA     TA-CCCGCGAATCGTGTGTAAAGCGGTTGACCGTC-TCTGAATTGTCGCTCCTTACGACAGTGTGCTGTCCCACCGCCTGCCAGCCGTCTACTTGTTAGTGAACCG-AAATGGCTAGC-AACATGTCTTTCGTGGTGTATACTATCCCGATCATTAAATTTCGACCCCCCCTC---TTGTT--TTCACTTTTTCGCCCTCCCTGGGACCTGTGTT-GCTTTCCGTCTCGCCCGCGGAATG---TTCATTCATGGTACGGTGTACCG--------AACGTCTGATGAACACCGGGAGCGG------------------GGGTTGTGAGTCAT----------------------ATCAGAGC-----AGCAG------------------------------------------CGAGCAAAATAA------------AAAATATAA---------
GGCCCGCGCTCT     TA-CCCGCAAATTGTGTGTAAAGCGGTTGACCGTT-TCTGAATTGTCGCTCCTTACGACAGTGTGCTGTCCCACCGCCTGCCAGCCGTCTACTTGTTTGTGAACCG-TGTTGGCTAGC-AACATGTCTTTCGTGGTGTATA-------GGTGGGGAATGCCTGATCC-TTCCA---TTGTCAGCCCGGCTGATCATCTGTTCGAGTTCCTCTGTGAGCTCTTGAGCACTCTCCCCGCATGCC-TTCACTGGTGTG-CGTTATGACG-ACATTCAACTGTCTCATA----TCCTACGTTC-------------TTTTTTCTTTGTTATTCTT----------------------AATAAAGC-TTTAGACGG------------------------------------------TAAAAAAAAAAA------------AAAAAAAGAAA-------
GGCCGATGTCTT     TA-CCCGCAAGTTGCGTGTAAAGCGGTCCACCGTA-TCTGAATTGTAGCTCCTCACGACAGTGGGCGGTCCCACCGCCTGCCAGCTGTCTACTTGTTAGTGAACCGAAAATGGCTAGC-AACATGTCTTTCGTGGTGTATA-------GGTGGGGAATGCCTGATCC-TTCCA---TTGTCAGCCCGGCTGATCATCTGTTCGAGTTCCTCCGCGAGCTCTTGAGCACTCTCCCCGCATGCC-TTCACTGGTGTG-CGTTATGACG-ACATTCAACTGTCTCATA----TCCTACGTTC-------------TTTTTTCTTTGTTATTCTT----------------------AATAAAGT-TTTAGACGG------------------------------------------TAAAAAAAAAAA------------AAAAAAAAAA--------
GGGCGCTGAACG     --------------------------------------------------------GACAGTGTGCTGTCCCACCGCCTGCCAGCCGTCTACTTGTTAGTGAACCG-AAATGGCTAGC-AACATGTCTTTCGTGGTGTATA-------GGTGGGGAATGCCTGATCC-TTCCA---TTGTCAGCCCGGCTGATCATCTGTTCGAGTTCCTCTGTGAGCTCTTGAGCACTCTCCCCGCATGCC-TTCACTGGTGTG-CGTTATGACG-ACATTCAACTGTCTCATA----TCCTACGTTC-------------TTTTTTCTTTGTTATTCTT----------------------AATAACGC-TTTAGACGG------------------------------------------TAAAAAAAAAAA------------AAAAA-------------
GGGGCGGGACCG     TA-CCCGCGACTTGTGTGGTGAGCGGTTGGTTCCGATCTGAATTGTCGCTCCTTACGACAGTGTGCTGTCCCACCGCCTGCCAGCCGTCTACTTGTTAGTGAACCG-AAATGGCTAGC-AACATGTCTTTCGTGGTGTATA-------GGTGGGGAAAGCCTGATCC-ATCCA---CCGTCAGCTAGGCTGATCATCTGTTCGAGTTCCTCTGTGAGCTCTTGAGCACTC-CTAAGCATGCC-TTTTTTGGTGTGTTATTATG-CG-ACATCCAACTGTCTCATATCCTTCCTACGTTC--------------TTTTTCTTTGTTATTCGT----------------------AATAAAGCTTTTAGACGA------------------------------------------AAAAAAAAAAAA------------AAAAAAAAAA--------
GTGATCTGGATT     -----------------------------------------ATTGTCACTCCTTACGACAGTGTGCTATCCCAGCGCC----AGCCGGCTATTTGTGAGTGAGCCG-CAATGGCTAGC-AACATGTCTTTCGTGGTGTCTA-------GGTACGGAATCCCTGATCT-TTCCA---GCATCGACTCGGCTGATCATCTGTTCGAGCTCCTCTGTGAGTTCTTGAGCACTCCTCATGCATGTC-TTTTTTGGTGT----TATTGACG---ATTCGACGGTCTCATA----TCCGACGTTC-------------TTTTTTCTTTGTTGTTCTAT---------------------AATAAAGC-TTGAAACGG------------------------------------------GGAAAAGAA---------------------------------
GTGCACCCAGGC     TA-CCCGCGAATCGTGTGTAAAGCGGTTGACCGTT-TCTGAATTGTCGCTCCTTACGACAGTGTGCTGTCCCACCGCCTGCCAGCCGTCTACTTGTTTGTGAACCG-TGTTGGCTAGC-AACATGTCTTTCGTGGTGTATA-------GGTGGGGAATGCCTGATCC-TTCCA---TTGTCAGCCCGGCTGATCATCTGTTCGAGTTCCTCCGCGAGCTCTTGAGCACTCTCCCCGCATGCC-TTCACCGGTGTG-CGTTATGACG-ACATTCAACTGTCTCATA----TCCTACGTTC-------------TTTTTTCTTTGTTATTCTT----------------------AATAAAGC-TTTAGACGG------------------------------------------TAAAAAAAAAAA------------AAAAAAAAA---------
GTGTGTTGGGAT     TA-CCCGCAAATTGTGTGTAAAGCGGTG----------------------TCTTACGACAGTGTGCTGTCCCACCGCCTGCCAGCCGTCTACTTGTTTGTGAACCG-TGTTGGCTGGC-AACATGTCTTTCGTGGTGTATA-------GGTGGGGAATGCCTGATCC-TTGCA---TTGTCAGCCCGGCTGATCATCTGTTCGAGTTCCTCTGTGAGCTCTTGAGCACTCTCCCCGCATGCC-TTCACCGGTGTG-CGTTATGACG-ACATTCAACTGTCTCATA----TCCTACGTTC-------------TTTTTTCTTTGTTATTCTT----------------------AATAAAGC-TTTAGACGG------------------------------------------TGAAAAAAA---------------------------------
GTTCGCTGAGCT     TA-CCCGCAAATTGTGTGTAAAGCGGTTGACCGTC-TCTGAATTGTCGCTCCTTACGACAGTGTGCTGTCCCACCGCCTGCCAGCCGTCTACTTGTTAGTGAACCG-AAATGGCTAGC-AACATGTCTTTCGTGGTGTATA-------GGTGGGGAATGCCTGATCC-TTCCA---TTGTCAGCCCGGCTGATCATCTGTTCGAGTTCCTCCGCGAGCTCTTGAGCACTCTCCCCGCATGCC-TTCACTGGTGTG-CGTTATGACG-ACATTCAACTGTCTCATA----TCCTACGTTC-------------TTTTTTCTTTGTTATTCTT----------------------AATAAAGT-TTTAGACGG------------------------------------------TAAAAAAAAAAA------------ACAACAAAA---------
GTTGAAATGTTC     --------------------------------------------------------------------------------------------------------CG-TGTTGGCTAGC-AACATGTCTTTCGTGGTGTCTA-------GGT------TGCCTGATCC-TTCCA---TTGTCAGCCCGGCTGATCATCTGTTCGAGTTCCTCTGTGAGCTCTTGAGCACTCTCCCAGCATGCC-TTCACTGGTGTG-CGTTATGACG-ACATTCAACTGTCTCATA----TCCGACG----------------------------------------------------------ATAAAA-----AAACAA------------------------------------------AAAAAAAAAAAA------------AAAAAGA-----------
TCAAGGGGGAAA     TA-CCCGCGAATCGTGTGTAAAGCGGTTGACCGTT-TCTGAATTGTCGCTCCTTACGACAGTGTGCTGTCCCACCGCCTGCCAGCCGTCTACTTGTTAGTGAACCG-TGTTGGCTAGC-AACATGTCTTTCGTGGTGTATA-------GGTGGGGAATGCCTGATCC-TTCCA---TTGTCAGCCCGGCTGATCATCTGTTCGAGTTCCTCTGTGAGCTCTTGAGCACTCTCCCCGCATGCC-TTCACTGGTGTG-CGTTATGACG-ACATTCAACTGTCTCATA----TCCTACGTTC-------------TTTTTTCTTTGTTATTCTT----------------------ATTAAAAC-TTTAGACGGGGAGAAGCGGGAAGAGGGAGAGAGAGAAAGGAGGAAAGAAGAGAAAAAAGAAAA------------AGGCAAAAGGAGAGAAAA
TCAGTTCTTGGT     -----------------------------------------------------------------------------------------------------------------------------------------------------------------------------------------------------------------------AGCTTTCAAGCACTTTTCTCGTACGCC-TTCACTGGTGTG-CGTTAAAACG-ACATTCAACTGTCTCATA----TCCTACGCTCTTTTTTTT-----TGTTTTCTTTGTTATTCTTCTTAAGCTTTCGACGGGGGAAAAAAAGAGC-TTTAGACGG------------------------------------------AAAAAAAAAGCA------------GAAAAAAA----------
TCCACCACAGTG     TA-CCCGCAAATTGTGTGTAAAGCGGTTGACCGTT-TCTGAATTGTCGCTCCTTACGACAGTGTGCTGTCCCACCGCCTGCCAGCCGTCTACTTGTTTGTGAACCG-TGTTGGCTAGC-AACATGTCTTTCGTGGTGTATA-------GGTGGGGAATGCCTGATCC-TTCCA---TTGTCAGCCCGGCTGATCATCTGTTCGAGTTCCTCTGTGAGCTCTTGAGCACTCTCCCCGCATGCC-TTCACTGGTGTG-CGTTATGACG-ACATTCAACTGTCTCATA----TCCTACGTTC-------------TTTTTTCTTTGTTATTCTT----------------------AATAAAGC-TTTAGACGG------------------------------------------TAAAAAAAAAAA------------AAGAA-------------
TCTACCACCCCA     TA-CCCGCAAATTGTGTGTAAAGCGGTTGACCGTT-TCTGAATTGTCGCTCCTTACGACAGTGTGCTGTCCCACCGCCTGCCAGCCGTCTACTTGTTAGTGAACCG-AAATGGCTAGC-AACATGTCTTTCGTGGTGTATA-------GGTGGGGAATGCCTGATCC-CTCCA---TTGTCAGC-CGGCTGATCATCTGTTCGAGTTCCCCTGGGAGCTCTTGAGCACTCTCCCCGCATGCC-TTCACCGGTGTG-CGTTATGACG-ACATTCAACTGTCTCATA----TCCTACGTTC-------------TTTTTTCTTTGTTATTCTT----------------------AATAAAGC-TTTAGACGG------------------------------------------TAAAAAAAAAAA------------A-----------------
TCTGAGATGCAG     TA-CCCGCGACTTGTGTGGTGAGCGGTTGGTTTCGATCTGAATTGTCGCTCCTTACGACAGTGTGCTGTCCCACCGCCTGCCAGCCGTCTACTTGTTAGTGAACCG-AAATGGCTAGC-AACATGTCTTTCGTGGTGTATA-------GGTGGGGAAAGCCTGATCC-ATCCA---CCGTCAGCTAGGCTGATCATCTGTTCGAGTTCCTCTGTGAACTCTTGAGCACTC-CTAAGCATGCCTTTTTTTGGTGTGTTATTATG-CG-ACATCCAACTGTCTCATATCCTTCCTACGTTC--------------TTTTTCTTTGTTATTCGT----------------------AATAAAGCTTTTAGACGA------------------------------------------AAAAAAAAA---------------------------------
TCTGTTCGAGTTb    TA-CCCGCGAATCGTGTGTAAAGCGGTTGACCGTT-TCTGAATTGTCGCTCCTTACGACAGAGTGCTGTCCCACCGCCTGCCAGCCGTCTACTTGTTTGTGAACCG-TGTTGGCTAGC-AACATGTCTTTCGTGGTGTATA-------GGTGGGGAATGCCTGATCC-TTCCA---TTGTCAGCCCGGCTGATCATCTGTTCGAGTTCCTCCGTGAGCTCTTGAGCACTCTCCCCGCATGCC-TTCACTGGTGTG-CGTTATGACG-ACATTCAACTGTCTCATA----TCCTACGTTC-------------TTTTTTCTTTGTTATTCTT----------------------AATAAAGC-TTTAGACGG------------------------------------------TAAAAAAAAAAA------------AA----------------
TGACAAGTACGG     TA-CCCGCAAATTGTGTGTAAAGCGGTTGACCGTT-TCTGAATTGTCGCTCCTTACGACAGTGTGCTGTCCCACCGCCTGCCAGCCGTCTACTTGTTTGTGAACCG-TGTTGGCTAGC-AACATGTCTTTCGTGGTGTATA-------GGTGGGGAATGCCTGATCC-TTCCA---TTGTCAGCCCGGCTGATCATCTGTTCGAGTTCCTCTGTGAGCTCTTGAGCACTCTCCCCGCATGCC-TTCACTGGTGTG-CGTTATGACG-ACATTCAACTGTCTCATA----TCCTACGTTC-------------TTTTTTCTTTGTTATTCTT----------------------AATAAAGC-TTTAGACGG------------------------------------------TAAAAAAAAAAA------------AA----------------
TGCCCAATCACG     TA-CCCGCAAATTGTGTGTAAAGCGGTTGACCGTT-TCTGAATTGTCGCTCCTTACGACAGTGTGCTGTCCCACCGCCTGCCAGCCGTCTACTTGTTTGTGAACCG-TGTTGGCTAGC-AACATGTCTTTCGTGGTGTACA-------GGTGGGGAAAGCCTGATCC-ATCCA---CCGTCAGCTAGGCTGATCATCTGTTCGAGTTCCTCTGTGAGCTCTTGAGCACTCTCCCCGCATGCC-TTCACCGGTGTG-CGTTATGACG-ACATTCAACTGTCTCATA----TCCTACGTTC-------------TTTTTTCTTTGTTATTCTT----------------------AATAAAGC-TTTAGACGG------------------------------------------TAAAAAAAAAAA------------------------------
TGGGTTACGATCa    TA-CCCGCAAATTGTGTGTAAAGCGGTTGACCGTT-TCTGAATTGTCGCTCCTTACGACAGTGTGCTGTCCCACCGCCTGCCAGCCGTCTACTTGTTTGTGAACCG-TGTTGGCTAGC-AACATGTCTTTCGTGGTGTATA-------GGTGGGGAATGCCTGATCC-CTCCA---TTGTCAGCCCGGCTGATCATCTGTTCGAGTTCCTCCGTGAGCTCTTGAGCACTCTCCCCGCATGCC-TTCACTGGTGTG-CGTTATGACG-ACATTCAACTGTCTCATA----TCCTACGTTC-------------TTTTTTCTTTGTTATTCTT----------------------AATAAAGC--TTAGACGG------------------------------------------AAAAAAAAAATA------------AAAAAAA-----------
TGTCAAAGCTGT     --------------------------------------------------------------------------------------------------------------------------------------------------------GGGAAAGCCTGATCC-TTCCACCGTCGTCAGCTCGGCTGATCATCTGT-CGAGTTCCTCTGTGAGCTCTTGAGCACTCC------------TCCAT--------TATTATGACG-AGATTCAATTGTCTCATA----TCCCATGTTC-------------TTTTTTCTTTGTTATTCC--------------------------------TTGAGACGGTTT---------------------------------------TAAAAAAAGAAG------------AAAAACAA----------
TGTTGTAAGTGC     --------------------------------------------------------------------------------------------------------------------GC-AACATGTCTTTCGTGCTGTATA-------TGTGGGGAATGCCTGATCT-CTCCA---TTGTCAGCCCGGCTGATCATCTGTTCGAGCT--------------------CTCTACCCGCATGCC-TTCATTG-TGTG-CGTTATAACA-ACATTCAACTGTCCCATATCCGTTCTTTTTGT-------------GTCTTTCTTTGTCATTCTC----------------------AATAAAGC-TTTAGACGGG-----------------------------------------TCAAAA------------------------------------
TTCAACTGTCCC     TA-CCCGCAAAGTGTGTGGAAAGCGGTTGACCGTT-TCTGAATTGTCGCTCCTTACGACAGAGTGCTGTCCCACCGCCTGCCAGCCGTCTACTTGTTTGTGAACCG-TGTTGGCTAGC-ATCATGTCTTTCGTGGTGTATA-------GGTGGGGAATGCCTGATCC-TTCCA---TTGTCAGCCCGGCTGATCATCTGTTCGAGTTCCTCTGTGAGCTCTTGAGCACTCTCCCCGCATGCC-TTCACCGGTGTG-CGTTATGACG-ACATTCAACTGTCTCATA----TCCTACGTTC-------------TTTTTTCTTTGTTATTCTT----------------------AATAAAAC-TTTAGACGG------------------------------------------TAAAAAAAAAAA------------AAA---------------
TTCCCCGCCGGA     TA-CCCGCAAATTGTGTGTAAAGCGGTTGACCGTT-TCTGAATTGTCGCTCCTTACGACAGTGTGCTGTCCCACCGCCTGCCAGCCGTCTACTTGTTTGTGAACCG-TGTTGGCTAGC-AACATGTCTTTCGTGGTGTATA-------GGTGGGGAATGCCTGATCC-TTCCA---TTGTCAGCCCGGCTGATCATCTGTTCGAGTTCCTCTGTGAGCTCTTGAGCACTCTCCCCGCATGCC-TTCACTGGTGTG-CGTTATGACG-ACATTCAACTGTCTCATA----TCCTACGTTC-------------TTTTTTCTTTGTTATTCTT----------------------AATAAAGC-TTTAGACGG------------------------------------------TAAAAAAAAAAA------------AAAAAAAAA---------
TTCGGTACGATG     TA-CCCGCGACTTGTGTGGTGAGCGGTTGGTTTCGATCTGAATTGTCGCTCCTTACGACAGTGTGCTGTCCCACCGCCTGCCAGCCGTCTACTTGTTAGTGAACCG-AAATGGCTAGC-AACATGTCTTTCGTGGTGTATA-------GGTGGGGAAAGCCTGATCC-ATCCA---CCGTCAGCTAGGCTGATCATCTGTTCGAGTTCCTCTGTGAACTCTTGAGCACTC-CTAAGCATGCCTTTTTTTGGTGTGTTATTATG-CG-ACATCCAACTGTCTCATATCCTTCCTACGTTC--------------TTTTTCTTTGTTATTCGT----------------------AATAAAGCTTTTAGACGA------------------------------------------AAAAAAAAAAAA------------AAAAAAA-----------
TTGACAGGAGTT     TA-CCCGCGACTTGTGTGGTGAGCGGTTGGTTCCGATCTGAATTGTCGCTCCTTACGACAGTGTGCTGTCCCACCGCCTGCCAGCCGTCTACTTGTTAGTGAACCG-AAATGGCTAGC-AACATGTCTTTCGTGGTGTATA-------GGTGGGGAAAGCCTGATCC-ATCCA---CCGTCAGCTAGGCTGATCATCTGTTCGAGTTCCTCTGTGAGCTCTTGAGCACTC-CTAAGCATGCC-TTTTTTGGTGTGTTATTATG-CG-ACATCCAACTGTCTCATA----TCCTACGTTC--------------TTTTTCTTTGTCATTCGT----------------------AATAAAGCTTTTAGACGA------------------------------------------TAAAAAAAAA--------------------------------


Com1 Phylogeny 5' ITR
15 300
AAAAAGGAC_1988142228          CGAACCAGAACAATACGCCTAAATCCCTACGGGTTCCATAATGAATGGTAAAATGGCAATCGTGAGATATCACCATAATCGACCCACCATTGTGATCGACTTGATGTGGCCAATAATAGTGTCAGAGGAGTGGCGGTGCTCAGATGAGCGGTTTTCTCAGAAAATTGAAAAATAAAAATGGCCTCGAGGCCACCGCAAAACGGCGCCACAAGCGTTCTTCCAGGACAAGTGCAGCAGAGCATCATAATCTTTGCTCAACTTTGCACCCCCCGCATTTTCGAGATCGAGCACACTGACTGC
AACAAGGCT_2125282690          CGAACCAGAACAATACGCCTAAATCCCTACGGGTTCCATAATGAATGGTAAAATGGCAATCGTGAGATATCACCATAATCGACCCACCATTGTGATCGACTTGATGTGGCCAATAATAGTGTCAGAGGAGTGGCGGTGCTCAGATGAGCGGTTTTCTCAGAAAATTGAAAAATAAAAATGGCCTCGAGGCCACCGCAAAACGGCGCCACAAGCGTTCTTCCAGGACAAGTGCAGCAGAGCATCATAATCTTTGCTCAACTTTGCACCCCCCGCATTTTCGAGATCGAGCACACTGACTGC
AATGACGTG_2017398877          CGAACCAGAACAATACGCCTAAATCCCTACGGGTTCCATAATGAATGGTAAAATGGCAATCGTGAGATATCACCATAATCGACCCACCATTGTGATCGACTTGATGTGGCCAATAATAGTGTCAGAGGAGTGGCGGTGCTCAGATGAGCGGTTTTCTCAGAAAATTGAAAAATAAAAATGGCCTCGAGGCCACCGCAAAACGGCGCCACAAGCGTTCTTCCAGGACAAGTGCAGCAGAGCATCATAATCTTTGCTCAACTTTGCACCCCCCGCATTTTCGAGATCGAGCACACTGACTGC
AGTAGAGTA_1998222431          CGAACCAGAACAATACGCCTAAATCCCTACGGGTTCCATAATGAATGGTAAAATGGTAATCATGAGATATCACCATAATCGACCCACCATTGTGATCGACTTGATGTGGCCAATAATAGTGTCAGAGGAGTGGCGGTGCTCAGATGAGCGGTTTTCTCAGAAAATCGAAAAATCAAAATGGCCTCGAGGCGACCGCAAAACAGCGCCACAAGCGTTCTTCCAGGACCAGTGCAGCAGAGCATCATAATCTTTGCTCAACTTTGCACCCCCCGCATTTTCGAAATCGAGCACACCGACTGC
ATCTTAGAT_1998231198          CGAACCAGAACAATACGCCTAAATCCCTACGGGTTCCATAATGAATGGTAAAATGGCAATCGTGAGATATCACCATAATCGACCCACCATTGTGATCGACTTGATGTGGCCAATAATAGTGTCAGAGGAGTGGCGGTGCTCAGATGAGCGGTTTTCTCAGAAAATTGAAAAATAAAAATGGCCTCGAGGCCACCGCAAAACGGCGCCACAAGCGTTCTTCCAGGACAAGTGCAGCAGAGCATCATAATCTTTGCTCAACTTTGCACCCCCCGCATTTTCGAGATCGAGCACACTGACTGC
CACTTCCTC_1998203180          CGAACCAGAACAATACGCCCAAATCCCTACGGGTTCCATAATGAATGGTAAAATGGTAATCATGAGATATCACCATAATCGACCCACCATTGTGATCGACTTGATGTGGCCAATAATAGTGTCAGAGGAGTGGCGGTGCTCAGATGAGCGGTTTTCTCAGAAAATTGAAAAATAAAAATGGCCTCGAGGCCACCGCAAAACGGCGCCACAAGCGTTCTTCCAGGACCAGTGCAGCAGAGCATCATAATCTTTGCTCAACTTTGCACCCCCCGCATTTTCGAGATCGAGCACACCGACTGC
CCCGGCTTT_1989954849          CGAACCAGAACAATACGCCTAAATCCCTACGGGTTCCATAATGAATGGTAAAATGGTAATCATGAGATATCACCATAATCGACCCACCATTGTGATCGACTTGATGTGGCCAATAATAGTGTCAGAGGAGTGGCGGTGCTCAGATGAGCGGTTTTCTCAGAAAATCGAAAAATCAAAATGGCCTCGAGGCGACCGCAAAACAGCGCCACAAGCGTTCTTCCAGGACCAGTGCAGCAGAGCATCATAATCTTTGCTCAACTTTGCACCCCCCGCATTTTCGAGATCGAGCACACCGACTGC
CCGTCCATC_2017136003          CGAACCAGAACAATACGCCTAAATCCCTACGGGTTCCATAATGAATGGTAAAATGGTAATCATGAGATATCACCATAATCGACCCACCATTGTGATCGACTTGATGTGGCCAATAATAGTGTCAGAGGAGTGGCGGTGCTCAGATGAGCGGTTTTCTCAGAAAATCGAAAAATCAAAATGGCCTCGAGGCGACCGCAAAACAGCGCCACAAGCGTTCTTCCAGGACCAGTGCAGCAGAGCATCATAATCTTTGCTCAACTTTGCACCCCCCGCATTTTCGAGATCGAGCACACCGACTGC
GAAAGAGTC_2017398553          CGAACCAGAACAATACGCCTAAATCCCTACGGGTTCCATAATGAATGGTAAAATGGTAATCATGAGATATCACCATAATCGACCCACCATTGTGATCGACTTGATGTGGCCAATAATAGTGTCAGAGGAGTGGCGGTGCTCAGATGAGCGGTTTTCTCAGAAAATCGAAAAATCAAAATGGCCTCGAGGCGACCGCAAAACAGCGCCACAAGCGTTCTTCCAGGACCAGTGCAGCAGAGCATCATAATCTTTGCTCAACTTTGCACCCCCCGCATTTTCGAGATCGAGCACACCGACTGC
GAGGTCGTT_2011164471          CGAACCAGAACAATACGCCTAAATCCCTACGGGTTCCATAATGAATGGTAAAATGGCAATCGTGAGATATCACCATAATCGACCCACCATTGTGATCGACTTGATGTGGCCAATAATAGTGTCAGAGGAGTGGCGGTGCTCAGATGAGCGGTTTTCTCAGAAAATCGAAAAATCAAAATGGCCTCGAGGCGACCGCAAAACAGCGCCACAAGCGTTCTTCCAGGACCAGTGCAGCAGAGCATCATAATCTT-------------------------------------------------
GATATCAAC_1998209893          CGAACCAGAACAATACGCCCAAATCCCTACGGGTTCCATAATGAATGGTAAAATGGTAATCATGAGATATCACCATAATCGACCCACCATTGTGATCGACTTGATGTGGCCAATAATAGTGTCAGAGGAGTGGCGGTGCTCAGATGAGCGGTTTTCTCAGAAAATTGAAAAATAAAAATGGCCTCGAGGCCACCGCAAAACGGCGCCACAAGCGTTCTTCCAGGACCAGTGCAGCAGAGCATCATAATCTTTGCTCAACTTTGCACCCCCCGCATTTTCGAGATCGAGCACACCGACTGC
GATGATTTT_1988271658          CGAACCAGAACAATACGCCTAAATCCCTACGGGTTCCATAATGAATGGTAAAATGGTAATCATGAGATATCACCATAATCGACCCACCATTGTGATCGACTTGATGTGGCCAATAATAGTGTCAGAGGAGTGGCGGTGCTCAGATGAGCGGTTTTCTCAGAAAATCGAAAAATCAAAATGGCCTCGAGGCGACCGCAAAACAGCGCCACAAGCGTTCTTCCAGGACCAGTGCAGCAGAGCATCATAATCTTTGCTCAACTTTGCACCCCCCGCATTTTCGAGATCGAGCACACCGACTGC
GTTCTACTC_1998509906          CGAACCAGAACAATACGCCTAAATCCCTACGGGTTCCATAATGAATGGTAAAATGGCAATCGTGAGATATCACCATAATCGACCCACCATTGTGATCGACTTGATGTGGCCAATAATAGTGTCAGAGGAGTGGCGGTGCTCAGATGAGCGGTTTTCTCAGAAAATCGAAAAATAAAAATGGCCTCGAGGCCACCGCAAAACGGCGCCACAAGCGTTCTTGCAGGACAAGTGCAGCAGAGCATCATAATCTTTGCTCAACTTTGCACCCCCCGCATTTTCGAGATCGAGCACACCGACTGC
TTGTCGATT_2011132273          CGAACCAGAACAATACGCCTAAATCCCTACGGGTTCCATAATGAATGGTAAAATGGTAATCATGAGATATCACCATAATCGACCCACCATTGTGATCGACTTGATGTGGCCAATAATAGTGTCAGAGGAGTGGCGGTGCTCAGATGAGCGGTTTTCTCAGAAAATCGAAAAATCAAAATGGCCTCGAGGCGACCGCAAAACAGCGCCACAAGCGTTCTTCCAGGACCAGTGCAGCAGAGCATCATAATCTTTGCTCAACTTTGCACCCCCCGCATTTTCGAGATCGAGCACACCGACTGC
TTTCACCTT_1993991510          CGAACCAGAACAATACGCCTAAATCCCTACGGGTTCCATAATGAATGGTAAAATGGTAATCATGAGATATCACCATAATCGACCCACCATTGTGATCGACTTGATGTGGCCAATAATAGTGTCAGAGGAGTGGCGGTGCTCAGATGAGCGGTTTTCTCAGAAAATCGAAAAATCAAAATGGCCTCGAGGCGACCGCAAAACAGCGCCACAAGCGTTCTTCCAGGACCAGTGCAGCAGAGCATCATAATCTTTGCTCAACTTTGCACCCCCCGCATTTTCGAGATCGAGCACACCGACTGC

Com1 Diversity 5' ITR
15 300
AAAAAGGAC          CGAACCAGAACAATACGCCTAAATCCCTACGGGTTCCATAATGAATGGTAAAATGGCAATCGTGAGATATCACCATAATCGACCCACCATTGTGATCGACTTGATGTGGCCAATAATAGTGTCAGAGGAGTGGCGGTGCTCAGATGAGCGGTTTTCTCAGAAAATTGAAAAATAAAAATGGCCTCGAGGCCACCGCAAAACGGCGCCACAAGCGTTCTTCCAGGACAAGTGCAGCAGAGCATCATAATCTTTGCTCAACTTTGCACCCCCCGCATTTTCGAGATCGAGCACACTGACTGC
AACAAGGCT          CGAACCAGAACAATACGCCTAAATCCCTACGGGTTCCATAATGAATGGTAAAATGGCAATCGTGAGATATCACCATAATCGACCCACCATTGTGATCGACTTGATGTGGCCAATAATAGTGTCAGAGGAGTGGCGGTGCTCAGATGAGCGGTTTTCTCAGAAAATTGAAAAATAAAAATGGCCTCGAGGCCACCGCAAAACGGCGCCACAAGCGTTCTTCCAGGACAAGTGCAGCAGAGCATCATAATCTTTGCTCAACTTTGCACCCCCCGCATTTTCGAGATCGAGCACACTGACTGC
AATGACGTG          CGAACCAGAACAATACGCCTAAATCCCTACGGGTTCCATAATGAATGGTAAAATGGCAATCGTGAGATATCACCATAATCGACCCACCATTGTGATCGACTTGATGTGGCCAATAATAGTGTCAGAGGAGTGGCGGTGCTCAGATGAGCGGTTTTCTCAGAAAATTGAAAAATAAAAATGGCCTCGAGGCCACCGCAAAACGGCGCCACAAGCGTTCTTCCAGGACAAGTGCAGCAGAGCATCATAATCTTTGCTCAACTTTGCACCCCCCGCATTTTCGAGATCGAGCACACTGACTGC
AGTAGAGTA          CGAACCAGAACAATACGCCTAAATCCCTACGGGTTCCATAATGAATGGTAAAATGGTAATCATGAGATATCACCATAATCGACCCACCATTGTGATCGACTTGATGTGGCCAATAATAGTGTCAGAGGAGTGGCGGTGCTCAGATGAGCGGTTTTCTCAGAAAATCGAAAAATCAAAATGGCCTCGAGGCGACCGCAAAACAGCGCCACAAGCGTTCTTCCAGGACCAGTGCAGCAGAGCATCATAATCTTTGCTCAACTTTGCACCCCCCGCATTTTCGAAATCGAGCACACCGACTGC
ATCTTAGAT          CGAACCAGAACAATACGCCTAAATCCCTACGGGTTCCATAATGAATGGTAAAATGGCAATCGTGAGATATCACCATAATCGACCCACCATTGTGATCGACTTGATGTGGCCAATAATAGTGTCAGAGGAGTGGCGGTGCTCAGATGAGCGGTTTTCTCAGAAAATTGAAAAATAAAAATGGCCTCGAGGCCACCGCAAAACGGCGCCACAAGCGTTCTTCCAGGACAAGTGCAGCAGAGCATCATAATCTTTGCTCAACTTTGCACCCCCCGCATTTTCGAGATCGAGCACACTGACTGC
CACTTCCTC          CGAACCAGAACAATACGCCCAAATCCCTACGGGTTCCATAATGAATGGTAAAATGGTAATCATGAGATATCACCATAATCGACCCACCATTGTGATCGACTTGATGTGGCCAATAATAGTGTCAGAGGAGTGGCGGTGCTCAGATGAGCGGTTTTCTCAGAAAATTGAAAAATAAAAATGGCCTCGAGGCCACCGCAAAACGGCGCCACAAGCGTTCTTCCAGGACCAGTGCAGCAGAGCATCATAATCTTTGCTCAACTTTGCACCCCCCGCATTTTCGAGATCGAGCACACCGACTGC
CCCGGCTTT          CGAACCAGAACAATACGCCTAAATCCCTACGGGTTCCATAATGAATGGTAAAATGGTAATCATGAGATATCACCATAATCGACCCACCATTGTGATCGACTTGATGTGGCCAATAATAGTGTCAGAGGAGTGGCGGTGCTCAGATGAGCGGTTTTCTCAGAAAATCGAAAAATCAAAATGGCCTCGAGGCGACCGCAAAACAGCGCCACAAGCGTTCTTCCAGGACCAGTGCAGCAGAGCATCATAATCTTTGCTCAACTTTGCACCCCCCGCATTTTCGAGATCGAGCACACCGACTGC
CCGTCCATC          CGAACCAGAACAATACGCCTAAATCCCTACGGGTTCCATAATGAATGGTAAAATGGTAATCATGAGATATCACCATAATCGACCCACCATTGTGATCGACTTGATGTGGCCAATAATAGTGTCAGAGGAGTGGCGGTGCTCAGATGAGCGGTTTTCTCAGAAAATCGAAAAATCAAAATGGCCTCGAGGCGACCGCAAAACAGCGCCACAAGCGTTCTTCCAGGACCAGTGCAGCAGAGCATCATAATCTTTGCTCAACTTTGCACCCCCCGCATTTTCGAGATCGAGCACACCGACTGC
GAAAGAGTC          CGAACCAGAACAATACGCCTAAATCCCTACGGGTTCCATAATGAATGGTAAAATGGTAATCATGAGATATCACCATAATCGACCCACCATTGTGATCGACTTGATGTGGCCAATAATAGTGTCAGAGGAGTGGCGGTGCTCAGATGAGCGGTTTTCTCAGAAAATCGAAAAATCAAAATGGCCTCGAGGCGACCGCAAAACAGCGCCACAAGCGTTCTTCCAGGACCAGTGCAGCAGAGCATCATAATCTTTGCTCAACTTTGCACCCCCCGCATTTTCGAGATCGAGCACACCGACTGC
GAGGTCGTT          CGAACCAGAACAATACGCCTAAATCCCTACGGGTTCCATAATGAATGGTAAAATGGCAATCGTGAGATATCACCATAATCGACCCACCATTGTGATCGACTTGATGTGGCCAATAATAGTGTCAGAGGAGTGGCGGTGCTCAGATGAGCGGTTTTCTCAGAAAATCGAAAAATCAAAATGGCCTCGAGGCGACCGCAAAACAGCGCCACAAGCGTTCTTCCAGGACCAGTGCAGCAGAGCATCATAATCTT-------------------------------------------------
GATATCAAC          CGAACCAGAACAATACGCCCAAATCCCTACGGGTTCCATAATGAATGGTAAAATGGTAATCATGAGATATCACCATAATCGACCCACCATTGTGATCGACTTGATGTGGCCAATAATAGTGTCAGAGGAGTGGCGGTGCTCAGATGAGCGGTTTTCTCAGAAAATTGAAAAATAAAAATGGCCTCGAGGCCACCGCAAAACGGCGCCACAAGCGTTCTTCCAGGACCAGTGCAGCAGAGCATCATAATCTTTGCTCAACTTTGCACCCCCCGCATTTTCGAGATCGAGCACACCGACTGC
GATGATTTT          CGAACCAGAACAATACGCCTAAATCCCTACGGGTTCCATAATGAATGGTAAAATGGTAATCATGAGATATCACCATAATCGACCCACCATTGTGATCGACTTGATGTGGCCAATAATAGTGTCAGAGGAGTGGCGGTGCTCAGATGAGCGGTTTTCTCAGAAAATCGAAAAATCAAAATGGCCTCGAGGCGACCGCAAAACAGCGCCACAAGCGTTCTTCCAGGACCAGTGCAGCAGAGCATCATAATCTTTGCTCAACTTTGCACCCCCCGCATTTTCGAGATCGAGCACACCGACTGC
GTTCTACTC          CGAACCAGAACAATACGCCTAAATCCCTACGGGTTCCATAATGAATGGTAAAATGGCAATCGTGAGATATCACCATAATCGACCCACCATTGTGATCGACTTGATGTGGCCAATAATAGTGTCAGAGGAGTGGCGGTGCTCAGATGAGCGGTTTTCTCAGAAAATCGAAAAATAAAAATGGCCTCGAGGCCACCGCAAAACGGCGCCACAAGCGTTCTTGCAGGACAAGTGCAGCAGAGCATCATAATCTTTGCTCAACTTTGCACCCCCCGCATTTTCGAGATCGAGCACACCGACTGC
TTGTCGATT          CGAACCAGAACAATACGCCTAAATCCCTACGGGTTCCATAATGAATGGTAAAATGGTAATCATGAGATATCACCATAATCGACCCACCATTGTGATCGACTTGATGTGGCCAATAATAGTGTCAGAGGAGTGGCGGTGCTCAGATGAGCGGTTTTCTCAGAAAATCGAAAAATCAAAATGGCCTCGAGGCGACCGCAAAACAGCGCCACAAGCGTTCTTCCAGGACCAGTGCAGCAGAGCATCATAATCTTTGCTCAACTTTGCACCCCCCGCATTTTCGAGATCGAGCACACCGACTGC
TTTCACCTT          CGAACCAGAACAATACGCCTAAATCCCTACGGGTTCCATAATGAATGGTAAAATGGTAATCATGAGATATCACCATAATCGACCCACCATTGTGATCGACTTGATGTGGCCAATAATAGTGTCAGAGGAGTGGCGGTGCTCAGATGAGCGGTTTTCTCAGAAAATCGAAAAATCAAAATGGCCTCGAGGCGACCGCAAAACAGCGCCACAAGCGTTCTTCCAGGACCAGTGCAGCAGAGCATCATAATCTTTGCTCAACTTTGCACCCCCCGCATTTTCGAGATCGAGCACACCGACTGC


Com2 Phylogeny 5' ITR
9 623
ACGCCTCGGa_2125245425  --------------------------------------------------------------------------------------------------------------GTGTTCAGTCCCATGTGTACTTGATGCCTAGAGATGAC---------------------------------------------------------------------------------------------------------------------------------------------------------------------------------CAGAGTGGGCGGATATCGCTCGAAA-GAAGGATGGTCGTTTCCAGTTTTTGAT-------------------------TCATTGTTCTGAGGTTTTGGCGTTCTTCAAGTCAATGGTTTCTTGGGCATGAGCGGACGCAGACTCATTCAGTGTAGCGATATTTGTGGCATCGCGCTTTAAGAATCATGGTTTCCAAGATAAATACAATGGAGTTATATCAGGAACAAAGGAGAATGGAACAATTAGGTCGCTCCACGAACAATCCGTCGCGTCGCTGAGCGTTGCTCT----------
ACGCCTCGGb_1988110637  --------------------------------------------------------------------------------------------------------------GTGTTCAGTCCCATGTGTACTTGATGCCTAGAGATGAC---------------------------------------------------------------------------------------------------------------------------------------------------------------------------------CAGAGTGGGCGGATATCGCTCGAAA-GAAGGATGGTCGTTTCCAGCTTTTGAT-------------------------TCATTGTTCTGAGGTTTTGGCGTTCTTCAAGTCAATGGTTTCTTGGGCATGAGCGGACGCAGCCTCATTCAGGGTAGCGATATTTGTGGCATCGCGCTTTAAGAATCATGGTTTCCAAGATAAATACAATGGAGTTATTTCAGGAACAAAGGAGAATAGAACAATTAGGTCGCTCCACGAACAATCCGTCGCGTTGCTGAGCGTTGTTTT----------
ACGTATTGG_2016684820   GGTAATAGAAGGGGACTCTCAATATGAAGCCGGTTTTGTTAAAAGTAAAGACTTTGCCATGTCCCCTTGACC-ACTATGTGCGCCATCCAGCGCCGCCACAACGCGCTATGTGATCAGTACCATGTATACTGCATGCCTAGGGCC-AC---------------------------------------------------------------------------------------------------------------------------------------------------------------------------------CAGAGTGGGCGGGGATCGCTCTAAA-GGAGGGCTGT--TTTCTGGCTTTTTTTCTGTTTTTTGCGT------------TTTTTTTTTATGATTTTTGGCGTTCTTCAAGGCATTGGTTTCATATGCGCGAGCGGGCCACTGCCCGCTCGGCATTTCCGGATATTCGTCA---------------------------------------------------------------------------------------------------------------------------------
ATTCTTCGT_1988288353   GGTAATAGAAGAGGACTCTCAATATGAAGCGGTTTTCTATAAAAGTAAAGGCTTTGCCATGTCCCCTTGACC-ACTATGTGCGCCATCCAGCGCCGCCACAACGCGCTATGTGATCAGTACCATGTATACTGCATGCCTAGGGCC-AC---------------------------------------------------------------------------------------------------------------------------------------------------------------------------------CAGAGTGGGCGGGGATCGCTCCAAA-GGAGGGCGGT--TTTCCAGCTTTTTTTTTCTGTTTTTGCG------------TTTTTTTTGTTGGTTTTGGGCGTTCTTCAAGGCATGGGTTTCTGATGCACGAGCGGGCTACTGCCCGCTCGGCATTTCCGGATATTCGTCA---------------------------------------------------------------------------------------------------------------------------------
ATTTAGAGG_2017149555   GGTAATAGAAGAGGACTCTCAATATGAAGCCGGTTTTGTTAAAAGTAAAGACTTTGCCATGTCCCCTTGACC-ACTATGTGCGCCATACAGCGCCGCCACAACGCGCTATGTGATCAGTACCATGTATACTGCATGCCTATGGCC-AC---------------------------------------------------------------------------------------------------------------------------------------------------------------------------------CAGAGTGGGCGGGGATCGCTCTAAA-GGAGGGCTGT--TTTCTGGCTTTTTCGCTATTTTT-TGCG------------TTTTTTTTTATGATTTTTGGCGTTCTTCAAGGCATTGGTTTCATATGCGCAAGCGGGCTACTGCCCGCTCAGCATTGCCGGATTTTCGTCAT--------------------------------------------------------------------------------------------------------------------------------
GATTCGATC_2017234367   -----------------------------------------AAAGGAAAGGCTTTGCCATGTCCCCTTGACC-ACTATGTGCCCCATCCAGCGCCGCCACAACACGCTATGTGATCAGTGCCATGTGTACTGCATGCCTAGGGCC-AC---------------------------------------------------------------------------------------------------------------------------------------------------------------------------------CAGAGTGGGCGAAAATCGCTCCAAACCGAGGGCTGG--TTTCCGGTT-------------------------------------------------------------------GGTTTT----------------------------------------------------------------------------------------------------------------------------------------------------------------------------------
GCACCATTC_2125284641   --------------------------------------------------ACTTTGACGCGTCCGTTTGACCCCCTACATGCCCCATCCAGCGCCGCC-TGTGACCCTGCGTGTTCAATGCCATGTGTACTTTGTGTTTAGGGCC-AC---------------------------------------------------------------------------------------------------------------------------------------------------------------------------------CAAAGTGGGAGGGCGTCGCTCTAAA-TGAGGGGTGT--TTGTCGACCTTTTCCATACATTTGCATTGCGAGGTTTTTCCTTTTTTTGCAGAGTTTTGGCGTTCTTCCAACCATCGGTTTCCTGAGCTCCAGCGAGCAACCACTTGCTTGGCGTTTCAAGAATTTCGGTAGTCTGCTTCGAGAACCGTATTTGGTAAGGTAGGTACTATGATTTTCTCG-------ACGGGAGAATGGAAAATTCCGGTCGTTCAGCGACG--------------------------------------
GTCAAGCAG_2017248768   -----------------------------------------------------------------CTTGACC---TAAATGC-CCATCCGGCGCCT---CAACGCCCTATGTGATCAGCGCCATGTGTACTGCATGCCTAGGGCC-ACCAGAGTGTAAGACCTTGGTAGGGTTAGCCAGGCAATGTTGTTGTAAAGTGTGTTGTATTTCACTTTGCAGACTGAACTGCAATTCCAAATGCATGCAAACAATACAAAGACATCAACGCCGAGTCTTCTTAGCAAAGAACGACCCAGCCGGGACCGCAGAGCCTGCGGATCCTGACACAGAGTGGGCGGGGATCGCTCCAAA-GGAGGGCTGT--TGTCCGGCTTTTTGATTGATTTTTTGCG------------TTATTGTTTTTGGTTGTTGGCGTTCTTCAAGTCATAGGTTTCTTACGCGCGAACAGG-ATTGGCTCGCTCGGCATTGCCGGATTTTCGTCGTTGTGCTTTGCAAATCGTGTTTTGTAAGGTAGGTACAATGGAGTGCTTC--------AAAGAGAATGGAAAAATTCGGTCGCTCGGCGGACGATCCGGCGCGTCGCCGAGCGTTGTTTATTGGAA----
TTCGCATAC_1998191335   GGTAATAGAAGAGGACTCTCAATATGAAGCCGGTTTTGTTAAAAGTAAAGACTTTGCCATGTCCCCTTGACC-ACTATGTGCGCCATCCAGCGCCGCCACAACGCGCTATGTGATCAGTACCATGTATACTGCATGCCTAGGGCC-AC---------------------------------------------------------------------------------------------------------------------------------------------------------------------------------CAGAGTGGGCGGGGATCGCTCTAAA-GGAGGGCTGT--TTTCTGGCTTTTTTCTGTTTTTTGCG--------------TTTTTTTTTATGATTTTTGGCGTTCTTCAAGGCATTGGTTTCATATGCGCGAGCGGGCCACTGCCCGCTCCGCATTTCCGGATATTCGTCACTCTGCTTTGCAATTCGTATTCCGTAAGGTAGGCACAATGGAGCGCTTC--------AAAGAGAATGGAAAATTTCGGTCGCTCCGCGA-CGATCCGTCGCGTCGCCGAGCGTTGTTCATTGGAAAGTG

Com2 Diversity 5' ITR
8 623
ACGCCTCGGa  --------------------------------------------------------------------------------------------------------------GTGTTCAGTCCCATGTGTACTTGATGCCTAGAGATGAC---------------------------------------------------------------------------------------------------------------------------------------------------------------------------------CAGAGTGGGCGGATATCGCTCGAAA-GAAGGATGGTCGTTTCCAGTTTTTGAT-------------------------TCATTGTTCTGAGGTTTTGGCGTTCTTCAAGTCAATGGTTTCTTGGGCATGAGCGGACGCAGACTCATTCAGTGTAGCGATATTTGTGGCATCGCGCTTTAAGAATCATGGTTTCCAAGATAAATACAATGGAGTTATATCAGGAACAAAGGAGAATGGAACAATTAGGTCGCTCCACGAACAATCCGTCGCGTCGCTGAGCGTTGCTCT----------
ACGTATTGG   GGTAATAGAAGGGGACTCTCAATATGAAGCCGGTTTTGTTAAAAGTAAAGACTTTGCCATGTCCCCTTGACC-ACTATGTGCGCCATCCAGCGCCGCCACAACGCGCTATGTGATCAGTACCATGTATACTGCATGCCTAGGGCC-AC---------------------------------------------------------------------------------------------------------------------------------------------------------------------------------CAGAGTGGGCGGGGATCGCTCTAAA-GGAGGGCTGT--TTTCTGGCTTTTTTTCTGTTTTTTGCGT------------TTTTTTTTTATGATTTTTGGCGTTCTTCAAGGCATTGGTTTCATATGCGCGAGCGGGCCACTGCCCGCTCGGCATTTCCGGATATTCGTCA---------------------------------------------------------------------------------------------------------------------------------
ATTCTTCGT   GGTAATAGAAGAGGACTCTCAATATGAAGCGGTTTTCTATAAAAGTAAAGGCTTTGCCATGTCCCCTTGACC-ACTATGTGCGCCATCCAGCGCCGCCACAACGCGCTATGTGATCAGTACCATGTATACTGCATGCCTAGGGCC-AC---------------------------------------------------------------------------------------------------------------------------------------------------------------------------------CAGAGTGGGCGGGGATCGCTCCAAA-GGAGGGCGGT--TTTCCAGCTTTTTTTTTCTGTTTTTGCG------------TTTTTTTTGTTGGTTTTGGGCGTTCTTCAAGGCATGGGTTTCTGATGCACGAGCGGGCTACTGCCCGCTCGGCATTTCCGGATATTCGTCA---------------------------------------------------------------------------------------------------------------------------------
ATTTAGAGG   GGTAATAGAAGAGGACTCTCAATATGAAGCCGGTTTTGTTAAAAGTAAAGACTTTGCCATGTCCCCTTGACC-ACTATGTGCGCCATACAGCGCCGCCACAACGCGCTATGTGATCAGTACCATGTATACTGCATGCCTATGGCC-AC---------------------------------------------------------------------------------------------------------------------------------------------------------------------------------CAGAGTGGGCGGGGATCGCTCTAAA-GGAGGGCTGT--TTTCTGGCTTTTTCGCTATTTTT-TGCG------------TTTTTTTTTATGATTTTTGGCGTTCTTCAAGGCATTGGTTTCATATGCGCAAGCGGGCTACTGCCCGCTCAGCATTGCCGGATTTTCGTCAT--------------------------------------------------------------------------------------------------------------------------------
GATTCGATC   -----------------------------------------AAAGGAAAGGCTTTGCCATGTCCCCTTGACC-ACTATGTGCCCCATCCAGCGCCGCCACAACACGCTATGTGATCAGTGCCATGTGTACTGCATGCCTAGGGCC-AC---------------------------------------------------------------------------------------------------------------------------------------------------------------------------------CAGAGTGGGCGAAAATCGCTCCAAACCGAGGGCTGG--TTTCCGGTT-------------------------------------------------------------------GGTTTT----------------------------------------------------------------------------------------------------------------------------------------------------------------------------------
GCACCATTC   --------------------------------------------------ACTTTGACGCGTCCGTTTGACCCCCTACATGCCCCATCCAGCGCCGCC-TGTGACCCTGCGTGTTCAATGCCATGTGTACTTTGTGTTTAGGGCC-AC---------------------------------------------------------------------------------------------------------------------------------------------------------------------------------CAAAGTGGGAGGGCGTCGCTCTAAA-TGAGGGGTGT--TTGTCGACCTTTTCCATACATTTGCATTGCGAGGTTTTTCCTTTTTTTGCAGAGTTTTGGCGTTCTTCCAACCATCGGTTTCCTGAGCTCCAGCGAGCAACCACTTGCTTGGCGTTTCAAGAATTTCGGTAGTCTGCTTCGAGAACCGTATTTGGTAAGGTAGGTACTATGATTTTCTCG-------ACGGGAGAATGGAAAATTCCGGTCGTTCAGCGACG--------------------------------------
GTCAAGCAG   -----------------------------------------------------------------CTTGACC---TAAATGC-CCATCCGGCGCCT---CAACGCCCTATGTGATCAGCGCCATGTGTACTGCATGCCTAGGGCC-ACCAGAGTGTAAGACCTTGGTAGGGTTAGCCAGGCAATGTTGTTGTAAAGTGTGTTGTATTTCACTTTGCAGACTGAACTGCAATTCCAAATGCATGCAAACAATACAAAGACATCAACGCCGAGTCTTCTTAGCAAAGAACGACCCAGCCGGGACCGCAGAGCCTGCGGATCCTGACACAGAGTGGGCGGGGATCGCTCCAAA-GGAGGGCTGT--TGTCCGGCTTTTTGATTGATTTTTTGCG------------TTATTGTTTTTGGTTGTTGGCGTTCTTCAAGTCATAGGTTTCTTACGCGCGAACAGG-ATTGGCTCGCTCGGCATTGCCGGATTTTCGTCGTTGTGCTTTGCAAATCGTGTTTTGTAAGGTAGGTACAATGGAGTGCTTC--------AAAGAGAATGGAAAAATTCGGTCGCTCGGCGGACGATCCGGCGCGTCGCCGAGCGTTGTTTATTGGAA----
TTCGCATAC   GGTAATAGAAGAGGACTCTCAATATGAAGCCGGTTTTGTTAAAAGTAAAGACTTTGCCATGTCCCCTTGACC-ACTATGTGCGCCATCCAGCGCCGCCACAACGCGCTATGTGATCAGTACCATGTATACTGCATGCCTAGGGCC-AC---------------------------------------------------------------------------------------------------------------------------------------------------------------------------------CAGAGTGGGCGGGGATCGCTCTAAA-GGAGGGCTGT--TTTCTGGCTTTTTTCTGTTTTTTGCG--------------TTTTTTTTTATGATTTTTGGCGTTCTTCAAGGCATTGGTTTCATATGCGCGAGCGGGCCACTGCCCGCTCCGCATTTCCGGATATTCGTCACTCTGCTTTGCAATTCGTATTCCGTAAGGTAGGCACAATGGAGCGCTTC--------AAAGAGAATGGAAAATTTCGGTCGCTCCGCGA-CGATCCGTCGCGTCGCCGAGCGTTGTTCATTGGAAAGTG


Cop1 Phylogeny 5' ITR
23 119
AAAGCTGCTGTA_1998537429     GAGAGGGCCTCCCTAAAAAGACTCAGTCCAAAAACCATTGCG-CCCCCACCCTAAAAAGACTCAAACCCGATTATCTCGGCTTGTATTCCTCCCACCCCGCCGCCGTCTTCGAATATCA
AAGATACGAGTA_2017394998     GAGAGGGCCTCCCTAAAAAGACTCAGTCCAAAAACCATTGCG-CCCCCACCCTAAAAAGACTCAAACCCGATTATCTCGGCTTGTATTCCTCCCACCCCGCCGCCGTCTTCGAATATCA
AATTATTGTATA_2125293328     GAGAGGGCCTCCCTAAAAAGACTCAGTCCAAAAACCATTGCG-CCCCCACCCTAAAAAGACTCAAACCCGATTATCTCGGCTTGTATTCCTCCCACCCCGCCGCCGTCTTCGAATATCA
ACTTTCACAGTA_2010764780     GAGAGGGCCTCCCTAAAAAGACTCAGTCCAAAAACCATTGCG-CCCCCACCCTAAAAAGACTCAAACCCGATTATCTCGGCTTGTATTCCTCCCACCCCGCCGCCGTCTTCGAATATCA
AGAATCCGAGTA_2011605996     GAGAGGGCCTCCCTAAAAAGACTCAGTCCAAAAACCATTGCG-CCCCCACCCTAAAAAGACTCAAACCCGATTATCTCGGCTTGTATTCCTCCCACCCCGCCGCCGTCTTCGAATATCA
AGGTTAGGGTTA_1998162283     GAGAGGGCCTCCCTAAAAAGACTCAGTCCAAAAACCATTGCG-CCCCCACCCTAAAAAGACTCAAACCCGATTATCTCGGCTTGTATTCCTCCCACCCCGCCGCCGTCTTCGAATATC-
AGTTTGTCGGTA_1995212763     GAGAGGGCCTCCCTAAAAAGACTCAGTCCAAAAACCATTGCG-CCCCCACCCTAAAAAGACTCAAACCCGATTATCTCGGCTTGTATTCCTCCCACCCCGCCGCCGTCTTCGAATATCA
ATTCAAGTTGTA_2125279543     GAGAGGGCCTCCCTAAAAAGACTCAGTCCAAAAACCATTGCG-CCCCCACCCTAAAAAGACTCAAACCCGATTATCTCGGCTTGTATTCCTCCCACCCCGCCGCCGTCTTCGAATATCA
CAACCAAAAATA_1984390266     GAGAGGGCCTCCCTAAAAAGACTCAGTCCAAAAACCATTGCG-CCCCCACCCTAAAAAGACTCAAACCCGATTATCTCGGCTTGTATTCCTCCCACCCCGCCGCCGTCTTCGAATATCA
CATCTCCATGTA_2125229638     GAGAGGGGATTCCTAAAAAGACTCAGTCCAAAAACCATTGCG-CCCCCACCCTAAAAAGACTCAAACCCGATTATCTCGGCTTGTATTCCTCCCACCCCGCCGCCGTCTTCGAATATCA
CCTAGATGTGTA_2125269287     GAGAGGGCCTCCCTAAAAAGACTCAGTCCAAAAACCATTGCG-CCCCCACCCTAAAAAGACTCAAACCCGATTATCTCGGCTTGTATTCCTCCCACCCCGCCGCCGTCTTCGAATATCA
GACGAAGGCGTA_1988282952     GAGAGGGCCTCCCTAAAAAGACTCAGTCCAAAAACCATTGCG-CCCCCACCCTAAAAAGACTCAAACCCGATTATCTCGGCTTGTATTCCTCCCACCCCGCCGCCGTCTTCGAATATCA
GATTTAGGCGTA_1998227245     GAGAGGGCCTCCCTAAAAAGACTCAGTCCAAAAACCATTGCG-CCCCCACCCTAAAAAGACTCAAACCCGATTATCTCGGCTTGTATTCCTCCCACCCCGCCGCCGTCTTCGAATATCA
GCCCGGAACCTA_2012949640     GAGAGGGCCTCCCTAAAAAGACTCAGTCCAAAAACCATTGCG-CCCCCACCCTAAAAAGACTCAAACCCGATTATCTCGGCTTGTATTCCTCCCACCCCGCCGCCGTCTTCGAATATCA
TAGTAGGTATTA_1998214351     GAGAGGGCCTCCCTCAAAAGACTCAGTCCAAAAACCATTGCG-CCCCCACCCTAAAAAGACTCAAACCCGATTATCTCGGCTTGTATTCCTCCCACTCCGCCGCCGTCTTCGAATATCA
TATGCAGGACTA_1993992348     GAGAGGGCCTCCCTAAAAAGACTCAGTCCAAAAACCATTGCG-CCCCCACCCTAAAAAGACTCAAACCCGATTATCTCGGCTTGTATTCCTCCCACCCCGCCGCCGTCTTCGAATATCA
TCCCCATCTGTA_2010810414     GAGAGGGCCTCCCTAAAAAGACTCAGTCCAAAAACCATTGCGCCCCCCACCCTACAAAGACTCAAACCCGATTATCTCGGCTTGTATTCCTCCCACCCCGCCGCCGTCTTCGAATATCA
TCGCCGCATGTA_2008132537     GAGAGGGCCTCCCTAAAAAGACTCAGTCCAAAAACCATTGCG-CCCCCACCCTAAAAAGACTCAAACCCGATTATCTCGGCTTGTATTCCTCCCACCCCGCCGCCGTCTTCGAATATCA
TCTGAAGGATTA_2125271733     GAGAGGGCCTCCCTAAAAAGACTCAGTCCAAAAACCATTGCG-CCCCCACCCTAAAAAGACTCAAACCCGATTATCTCGGCTTGTATTCCTCCCACCCCGCCGCCGTCTTCGAATATCA
TCTGAGAACGTA_2125247783     GAGAGGGCCTCCCTAAAAAGACTCAGTCCAAAAACCATTGCG-CCCCCACCCTAAAAAGACTCAAACCCGATTATCTCGGCTTGTATTCCTCCCACCCCGCCGCCGTCTTCGAATATCA
TGAGAACGAGTA_2125288836     GAGAGGGCCTCCCTAAAAAGACTCAGTCCAAAAACCATTGCG-CCCCCACCCTAAAAAGACTCAAACCCGATTATCTCGGCTTGTATTCCTCCCACCCCGCCGCCGTCTTCGAATATCA
TGCACGGTACTA_2017621787     GAGAGGGCCTCCCTAAAAAGACTCAGTCCAAAAACCATTGCG--CCCCACCCTAAAAAGACTCAAACCCGATTATCTCGGCTTGTATTCCTCCCACCCCGCCGCCGTCTTCGAATATCA
TTTCGGGGGATA_2034931542     GAGAGGGCCTCCCTAAAAAGACTCAGTCCAAAAACCATTGCG-CCCCCACCCTAAAAAGACTCAAACCCGATTATCTCGGCTTGTATTCCTCCCACCCCGCCGCCGTCTTCGAATATCA

Cop1 Diversity 5' ITR
23 119
AAAGCTGCTGTA     GAGAGGGCCTCCCTAAAAAGACTCAGTCCAAAAACCATTGCG-CCCCCACCCTAAAAAGACTCAAACCCGATTATCTCGGCTTGTATTCCTCCCACCCCGCCGCCGTCTTCGAATATCA
AAGATACGAGTA     GAGAGGGCCTCCCTAAAAAGACTCAGTCCAAAAACCATTGCG-CCCCCACCCTAAAAAGACTCAAACCCGATTATCTCGGCTTGTATTCCTCCCACCCCGCCGCCGTCTTCGAATATCA
AATTATTGTATA     GAGAGGGCCTCCCTAAAAAGACTCAGTCCAAAAACCATTGCG-CCCCCACCCTAAAAAGACTCAAACCCGATTATCTCGGCTTGTATTCCTCCCACCCCGCCGCCGTCTTCGAATATCA
ACTTTCACAGTA     GAGAGGGCCTCCCTAAAAAGACTCAGTCCAAAAACCATTGCG-CCCCCACCCTAAAAAGACTCAAACCCGATTATCTCGGCTTGTATTCCTCCCACCCCGCCGCCGTCTTCGAATATCA
AGAATCCGAGTA     GAGAGGGCCTCCCTAAAAAGACTCAGTCCAAAAACCATTGCG-CCCCCACCCTAAAAAGACTCAAACCCGATTATCTCGGCTTGTATTCCTCCCACCCCGCCGCCGTCTTCGAATATCA
AGGTTAGGGTTA     GAGAGGGCCTCCCTAAAAAGACTCAGTCCAAAAACCATTGCG-CCCCCACCCTAAAAAGACTCAAACCCGATTATCTCGGCTTGTATTCCTCCCACCCCGCCGCCGTCTTCGAATATC-
AGTTTGTCGGTA     GAGAGGGCCTCCCTAAAAAGACTCAGTCCAAAAACCATTGCG-CCCCCACCCTAAAAAGACTCAAACCCGATTATCTCGGCTTGTATTCCTCCCACCCCGCCGCCGTCTTCGAATATCA
ATTCAAGTTGTA     GAGAGGGCCTCCCTAAAAAGACTCAGTCCAAAAACCATTGCG-CCCCCACCCTAAAAAGACTCAAACCCGATTATCTCGGCTTGTATTCCTCCCACCCCGCCGCCGTCTTCGAATATCA
CAACCAAAAATA     GAGAGGGCCTCCCTAAAAAGACTCAGTCCAAAAACCATTGCG-CCCCCACCCTAAAAAGACTCAAACCCGATTATCTCGGCTTGTATTCCTCCCACCCCGCCGCCGTCTTCGAATATCA
CATCTCCATGTA     GAGAGGGGATTCCTAAAAAGACTCAGTCCAAAAACCATTGCG-CCCCCACCCTAAAAAGACTCAAACCCGATTATCTCGGCTTGTATTCCTCCCACCCCGCCGCCGTCTTCGAATATCA
CCTAGATGTGTA     GAGAGGGCCTCCCTAAAAAGACTCAGTCCAAAAACCATTGCG-CCCCCACCCTAAAAAGACTCAAACCCGATTATCTCGGCTTGTATTCCTCCCACCCCGCCGCCGTCTTCGAATATCA
GACGAAGGCGTA     GAGAGGGCCTCCCTAAAAAGACTCAGTCCAAAAACCATTGCG-CCCCCACCCTAAAAAGACTCAAACCCGATTATCTCGGCTTGTATTCCTCCCACCCCGCCGCCGTCTTCGAATATCA
GATTTAGGCGTA     GAGAGGGCCTCCCTAAAAAGACTCAGTCCAAAAACCATTGCG-CCCCCACCCTAAAAAGACTCAAACCCGATTATCTCGGCTTGTATTCCTCCCACCCCGCCGCCGTCTTCGAATATCA
GCCCGGAACCTA     GAGAGGGCCTCCCTAAAAAGACTCAGTCCAAAAACCATTGCG-CCCCCACCCTAAAAAGACTCAAACCCGATTATCTCGGCTTGTATTCCTCCCACCCCGCCGCCGTCTTCGAATATCA
TAGTAGGTATTA     GAGAGGGCCTCCCTCAAAAGACTCAGTCCAAAAACCATTGCG-CCCCCACCCTAAAAAGACTCAAACCCGATTATCTCGGCTTGTATTCCTCCCACTCCGCCGCCGTCTTCGAATATCA
TATGCAGGACTA     GAGAGGGCCTCCCTAAAAAGACTCAGTCCAAAAACCATTGCG-CCCCCACCCTAAAAAGACTCAAACCCGATTATCTCGGCTTGTATTCCTCCCACCCCGCCGCCGTCTTCGAATATCA
TCCCCATCTGTA     GAGAGGGCCTCCCTAAAAAGACTCAGTCCAAAAACCATTGCGCCCCCCACCCTACAAAGACTCAAACCCGATTATCTCGGCTTGTATTCCTCCCACCCCGCCGCCGTCTTCGAATATCA
TCGCCGCATGTA     GAGAGGGCCTCCCTAAAAAGACTCAGTCCAAAAACCATTGCG-CCCCCACCCTAAAAAGACTCAAACCCGATTATCTCGGCTTGTATTCCTCCCACCCCGCCGCCGTCTTCGAATATCA
TCTGAAGGATTA     GAGAGGGCCTCCCTAAAAAGACTCAGTCCAAAAACCATTGCG-CCCCCACCCTAAAAAGACTCAAACCCGATTATCTCGGCTTGTATTCCTCCCACCCCGCCGCCGTCTTCGAATATCA
TCTGAGAACGTA     GAGAGGGCCTCCCTAAAAAGACTCAGTCCAAAAACCATTGCG-CCCCCACCCTAAAAAGACTCAAACCCGATTATCTCGGCTTGTATTCCTCCCACCCCGCCGCCGTCTTCGAATATCA
TGAGAACGAGTA     GAGAGGGCCTCCCTAAAAAGACTCAGTCCAAAAACCATTGCG-CCCCCACCCTAAAAAGACTCAAACCCGATTATCTCGGCTTGTATTCCTCCCACCCCGCCGCCGTCTTCGAATATCA
TGCACGGTACTA     GAGAGGGCCTCCCTAAAAAGACTCAGTCCAAAAACCATTGCG--CCCCACCCTAAAAAGACTCAAACCCGATTATCTCGGCTTGTATTCCTCCCACCCCGCCGCCGTCTTCGAATATCA
TTTCGGGGGATA     GAGAGGGCCTCCCTAAAAAGACTCAGTCCAAAAACCATTGCG-CCCCCACCCTAAAAAGACTCAAACCCGATTATCTCGGCTTGTATTCCTCCCACCCCGCCGCCGTCTTCGAATATCA


Cop2 Phylogeny 5' ITR
19 152
AAGGGGTGCGTA_2125265542       GAGAGAACCCTCCTTCTACGGGACATAATGCATTTCCAGTCATTTT--------TATTTTTGCTTCCCTTGATCTAAGAGACACGATCGATAC-TGGCTCTGAGTCTTGCTCTGCTACCCCCTCCTTGCGGATGTCCACTAAATAGCATCTG
ACACAGCAGTTA_2125269627       GAGAGAACCCTCCTACAATGGGACATAATGCATTTCCAGTCATTTTG--------ATTTTTGTCGCCCTCCTACAACGGGACAGAGGCGTTCTTGGGCTCTGAGTCTTGTTCTGCTACCCCCTCCTTGCGGATATCCACTAAATAGCATCTG
CACACTTGATTA_2125240076       GAGAGAACCCTCCTACAATGGGACATAATGCATTTCCAGTCATTTTG--------ATTTTTGTCGCCCTCCTACAACGGGACAGAGGCGTTCTTGGGCTCTGAGTCTTGTTCTGCTACCCCCTCCTTGCGGATATCCACTAAATAGCATCTG
CCTTTGACCGTA_2125293567       GAGAGAACCCTCCTACAACGGGACATAATGCATTTCCAGTCATTTTG--------ATTTTTGTCGCCCTCCTACAACGGGACAGAGGCGTTCTTGGGCTCTGAGTCTTGTTCTGCTACCCCCTCCTTGCGGATATCCACTAAATAGCATCTG
CGAACAGGTTTA_2125281779       GAGAGAACCCTCCTACAACGGGACATAATGCATTTCCAGTCATTTTG--------ATTTTTGTCGCCCTCCTACAACTGGACAGAGGCGTTCTTGGGCTCTGAGTCTTGTTCTGCTACCCCCTCCTTGCGGATATCCACTAAATAGCATCTG
CGACAGCTTTTA_2011279019       GAGAGAACCCTCCTACAATGGGACATAATGCATTTCCAGTCATTTTG--------ATTTTTGTCGCCCTCCTACAACGGGACAGAGGCGTTCTTGGGCTCTGAGTCTTGTTCTGCTACCCCCTCCTTGCGGATATCCACTAAATAGCATCTG
CGGCTACTAGTA_1989970305       GAGAGAACCCTCCTACAATGGGACATAATGCATTTCCAGTCATTTTG--------ATTTTTGTCGCCCTCCTACAACGGGACAGAGGCGTTCTTGGGCTCTGAGTCTTGTTCTGCTACCCCCTCCTTGCGGATATCCACTAAATAGCATCTG
CTTGACGACTTC_2011008324       GAGAGGACACTCCTTCTACGGGACATAATGCATTTCCAGTCATTTAGACGTCTATATTTCTGCTTCCCCTGATCTAAGAGACACGATCGATACGTGGCTCTGAGTCTTGTTCTGCTACCCCCTCCTTGCGGATATCCACTAAATAGCATCTG
GCAGAATGAATA_2125284133       GAGAGAACCCTCCTACAACGGGACATAATGCATTTCCAGTCATTTTG--------ATTTTTGTCGCCCTCCTACAACGGGACAGAGGCGTTCTTGGGCTCTGAGTCTTGTTCTGCTACCCCCTCCTTGCGGATATCCACTAAATAGCATCTG
GCTGTTCCAATA_2125281415       GAGAGAACCCTCCTACAATGGGACATAATGCATTTCCAGTCATTTTG--------ATTTTTGTCGCCCTCCTACAACGGGACAGAGGCGTTCTTGGGCTCTGAGTCTTGTTCTGCTACCCCCTCCTTGCGGATATCCACTAAATAGCATCTG
GGAACGGAGGTA_1989136548       GAGAGAACCCTCCTACAATGGGACATAATGCATTTCCAGTCATTTTG--------ATTTTTGTCGCCCTCCTACAACGGGACAGAGGCGTTCTTGGGCTCTGAGTCTTGTTCTGCTACCCCCTCCTTGCGGATATCCACTAAATAGCATCTG
GGAACTGTCCTA_2017262963       GAGAGAACCCTCCTTCTACCGGACATAATGCATTTCCAGTCATTTA--------TATTTTTGCTTCCCTTGATCTACCGGACACGATCGATACGTGGCTCTGAGTCTTGCTCTGCTACCCCCTCCTTGCGGATATCCACTAAATAGCATCTG
GGCAAGACAGTA_2017365066       GAGAGAACCCTCCTACAATGGGACATAATGCATTTCCAGTCATTTTG--------ATTTTTGTCGCCCTCCTACAACGGGACAGAGGCGTTCTTGGGCTCTGAGTCTTGTTCTGCTACCCCCTCCTTGCGGATATCCACTAAATAGCATCTG
GTATGCAATATA_2017397975       GAGAGAACCCTCCTTCTACGGGACATAATGCATTTCCAGTCATTTT--------TATTTTTGCTTCCCCTGATCTAAGAGACACGATCGATAC-TGGCTCTGAGTCTTGCTCTGCTACCCCCTCCTTGCGGATATCCACTAAATAGCATCTG
TCGAGATAGCTA_2017359450       GAGAGAACCCTCCTACAACGGGACATAATGCATTTCCAGTCATTTTG--------ATTTTTGTCGCCCTCCTACAACTGGACAGAGGCGTTCTTGGGCTCTGAGTCTTGTTCTGCTACCCCCTCCTTGCGGATATCCACTAAATAGCATCTG
TGAGCAGACTTA_2125291773       GAGAGAACCCTCCTTCTACCGGACATAATGCATTTCCAGTCATTTA--------TATTTTTGCTTCCCTTGATCTACCGGACACGATCGATACGTGGCTCTGAGTCTTGCTCTGCTACCCCCTCCTTGCGGATATCCACTAAATAGCATCTG
TGCAGTAGTCTA_2125233704       GAGAGAACCCTCCTACAATGGGACATAATGCATTTCCAGTCATTTTG--------ATTTTTGTCGCCCTCCTACAACGGGACAGAGGCGTTCTTGGGCTCTGAGTCTTGTTCTGCTACCCCCTCCTTGCGGATATCCACTAAATAGCATCTG
TGGCTGGTTGTA_2011600132       GAGAGAACCCTCCTACAACGGGACATAATGCATTTCCAGTCATTTTG--------ATTTTTGTCGCCCTCCTACAACGGGACAGAGGCGTTCTTGGGCTCTGAGTCTTGTTCTGCTACCCCCTCCTTGCGGATATCCACTAAATAGCATCTG
TTATTGTTGTTA_1998189669       GAGAGAACCCTCCTTCTACGGGACATAATGCATTTCCAGTCATTTT--------TATTTTTGCTTCCCTTGATCTAAGAGACACGATCGATAC-TGGCTCTGAGTCTTGCTCTGCTACCCCCTCCTTGCGGATGTCCACTAAATAGCATCTG

Cop2 Diversity 5' ITR
19 152
AAGGGGTGCGTA       GAGAGAACCCTCCTTCTACGGGACATAATGCATTTCCAGTCATTTT--------TATTTTTGCTTCCCTTGATCTAAGAGACACGATCGATAC-TGGCTCTGAGTCTTGCTCTGCTACCCCCTCCTTGCGGATGTCCACTAAATAGCATCTG
ACACAGCAGTTA       GAGAGAACCCTCCTACAATGGGACATAATGCATTTCCAGTCATTTTG--------ATTTTTGTCGCCCTCCTACAACGGGACAGAGGCGTTCTTGGGCTCTGAGTCTTGTTCTGCTACCCCCTCCTTGCGGATATCCACTAAATAGCATCTG
CACACTTGATTA       GAGAGAACCCTCCTACAATGGGACATAATGCATTTCCAGTCATTTTG--------ATTTTTGTCGCCCTCCTACAACGGGACAGAGGCGTTCTTGGGCTCTGAGTCTTGTTCTGCTACCCCCTCCTTGCGGATATCCACTAAATAGCATCTG
CCTTTGACCGTA       GAGAGAACCCTCCTACAACGGGACATAATGCATTTCCAGTCATTTTG--------ATTTTTGTCGCCCTCCTACAACGGGACAGAGGCGTTCTTGGGCTCTGAGTCTTGTTCTGCTACCCCCTCCTTGCGGATATCCACTAAATAGCATCTG
CGAACAGGTTTA       GAGAGAACCCTCCTACAACGGGACATAATGCATTTCCAGTCATTTTG--------ATTTTTGTCGCCCTCCTACAACTGGACAGAGGCGTTCTTGGGCTCTGAGTCTTGTTCTGCTACCCCCTCCTTGCGGATATCCACTAAATAGCATCTG
CGACAGCTTTTA       GAGAGAACCCTCCTACAATGGGACATAATGCATTTCCAGTCATTTTG--------ATTTTTGTCGCCCTCCTACAACGGGACAGAGGCGTTCTTGGGCTCTGAGTCTTGTTCTGCTACCCCCTCCTTGCGGATATCCACTAAATAGCATCTG
CGGCTACTAGTA       GAGAGAACCCTCCTACAATGGGACATAATGCATTTCCAGTCATTTTG--------ATTTTTGTCGCCCTCCTACAACGGGACAGAGGCGTTCTTGGGCTCTGAGTCTTGTTCTGCTACCCCCTCCTTGCGGATATCCACTAAATAGCATCTG
CTTGACGACTTC       GAGAGGACACTCCTTCTACGGGACATAATGCATTTCCAGTCATTTAGACGTCTATATTTCTGCTTCCCCTGATCTAAGAGACACGATCGATACGTGGCTCTGAGTCTTGTTCTGCTACCCCCTCCTTGCGGATATCCACTAAATAGCATCTG
GCAGAATGAATA       GAGAGAACCCTCCTACAACGGGACATAATGCATTTCCAGTCATTTTG--------ATTTTTGTCGCCCTCCTACAACGGGACAGAGGCGTTCTTGGGCTCTGAGTCTTGTTCTGCTACCCCCTCCTTGCGGATATCCACTAAATAGCATCTG
GCTGTTCCAATA       GAGAGAACCCTCCTACAATGGGACATAATGCATTTCCAGTCATTTTG--------ATTTTTGTCGCCCTCCTACAACGGGACAGAGGCGTTCTTGGGCTCTGAGTCTTGTTCTGCTACCCCCTCCTTGCGGATATCCACTAAATAGCATCTG
GGAACGGAGGTA       GAGAGAACCCTCCTACAATGGGACATAATGCATTTCCAGTCATTTTG--------ATTTTTGTCGCCCTCCTACAACGGGACAGAGGCGTTCTTGGGCTCTGAGTCTTGTTCTGCTACCCCCTCCTTGCGGATATCCACTAAATAGCATCTG
GGAACTGTCCTA       GAGAGAACCCTCCTTCTACCGGACATAATGCATTTCCAGTCATTTA--------TATTTTTGCTTCCCTTGATCTACCGGACACGATCGATACGTGGCTCTGAGTCTTGCTCTGCTACCCCCTCCTTGCGGATATCCACTAAATAGCATCTG
GGCAAGACAGTA       GAGAGAACCCTCCTACAATGGGACATAATGCATTTCCAGTCATTTTG--------ATTTTTGTCGCCCTCCTACAACGGGACAGAGGCGTTCTTGGGCTCTGAGTCTTGTTCTGCTACCCCCTCCTTGCGGATATCCACTAAATAGCATCTG
GTATGCAATATA       GAGAGAACCCTCCTTCTACGGGACATAATGCATTTCCAGTCATTTT--------TATTTTTGCTTCCCCTGATCTAAGAGACACGATCGATAC-TGGCTCTGAGTCTTGCTCTGCTACCCCCTCCTTGCGGATATCCACTAAATAGCATCTG
TCGAGATAGCTA       GAGAGAACCCTCCTACAACGGGACATAATGCATTTCCAGTCATTTTG--------ATTTTTGTCGCCCTCCTACAACTGGACAGAGGCGTTCTTGGGCTCTGAGTCTTGTTCTGCTACCCCCTCCTTGCGGATATCCACTAAATAGCATCTG
TGAGCAGACTTA       GAGAGAACCCTCCTTCTACCGGACATAATGCATTTCCAGTCATTTA--------TATTTTTGCTTCCCTTGATCTACCGGACACGATCGATACGTGGCTCTGAGTCTTGCTCTGCTACCCCCTCCTTGCGGATATCCACTAAATAGCATCTG
TGCAGTAGTCTA       GAGAGAACCCTCCTACAATGGGACATAATGCATTTCCAGTCATTTTG--------ATTTTTGTCGCCCTCCTACAACGGGACAGAGGCGTTCTTGGGCTCTGAGTCTTGTTCTGCTACCCCCTCCTTGCGGATATCCACTAAATAGCATCTG
TGGCTGGTTGTA       GAGAGAACCCTCCTACAACGGGACATAATGCATTTCCAGTCATTTTG--------ATTTTTGTCGCCCTCCTACAACGGGACAGAGGCGTTCTTGGGCTCTGAGTCTTGTTCTGCTACCCCCTCCTTGCGGATATCCACTAAATAGCATCTG
TTATTGTTGTTA       GAGAGAACCCTCCTTCTACGGGACATAATGCATTTCCAGTCATTTT--------TATTTTTGCTTCCCTTGATCTAAGAGACACGATCGATAC-TGGCTCTGAGTCTTGCTCTGCTACCCCCTCCTTGCGGATGTCCACTAAATAGCATCTG


Cop3 Phylogeny 5' ITR
13 159
ACCTCCTATA_2011613627    GAGGGGGGTCGCCTGAATATGAACAAAAAGTGTTCGCTGGACTACATTAGGGTTTTCCGTTTGAATATGAACACACTGGTATTTGCGTCACAAGTCGACTTCGTGGTCTCTGATCTGCTCCCCAGTTTGAATTTATAATAAAGTCATTCTTTTTTATCG
ACGCCGCATA_2014672524    GAGGGGGGTCGCCTGAATATGAACAAAAAGTGTTCGCTGGACTACATTAGGGTTTTCCGTTTGAATATGAACACACTGGTATTTGCGTCACAAGTCGACTTCGTGGTCTCTGATCTGCTCCCCAGTTTGAATTTATAATAAAGTCATTCTTTTTTATCG
ATGGATAGTA_2017324244    GAGGGGGGTCGCCTGAATATGAACAAAAAGTGTTCGCTGGACTACATTAGGGTTTTCCGTTTGAATATGAACACACTGGTATTTGCGTCACAAGTCGACTTCGTGGTCTCTGATCTGCTCCCCAGTTTGAATTTATAATAAAGTCATTCTTTTTTATCG
CAATGTCGTA_2011276059    GAGGGGGGTCGCCTGAATATGAACAAAAAGTGTTCGCTGGACTACATTAGGGTTTTCCGTTTGAATATGAACACACTGGTATTTGCGTCACAAGTCGACTTCGTGGTCTCTGATCTGCTCCCCAGTTTGCATTTATAATAAAGTCATTCTTTTTTATCG
CCATACAGTA_2011277884    GAGGGGGGTCGCCTGAATATGAACAAAAAGTGTTCGCTGGACTACATTAGGGTTTTCCGTTTGAATATGAACACACTGGTATTTGCGTCACAAGTCGACTTCGTGGTCTCTGATCTGCTCCCCAGTTTGAATTTATAATAAAGTCATTCTTTTTTATCG
GAACAAGAGTa_2017625391   ------------------------------------------------------------------------------GTTTTTGAGCCACTAGTCGATGTAGAAGCCTCTAATCCGCTTCCCCGCTTGAAACTATAGTAAACCCAGTCTTTTTTATCG
GAACAAGAGTb_2017365365   ------------------------------------------------------------------------------GTTTTTGAGCCACTAGTCGATGTAGAAGCCTCTAATCCGCTTCCCCGCTTGAAATTATAGTAAAACCAGTCTTTTTTATCG
GAACCGTGTA_1983983308    GAGGGGGGTCGCCTGAATATGAACAAAAAGTGTTCGCTGGACTACATTAGGGTTTTCCGTTTGAATATGAACACACTGGTATTTGCGTCACAAGTCGACTTCGTGGTCTCTGATCTGCTCCCCAGTTTGCATTTATAATAAAGTCATTCTTTTTTATCG
GTATTTAGTA_2125298712    GAGGGGGGTCGCCTGAATATGAACAAAAAGTGTTCGCTGGACTACATTAGGGTTTTCCGTTTGAATATGAACACACTGGTATTTGCGTCACAAGTCGACTTCGTGGTCTCTGATCTGCTCCCCAGTTTGCATTTATAATAAAGTCATTCTTTTTTATCG
TCTAAGAATA_1988302169    GAGGGGGGTCGCCTGAATATGAACAAAAAGTGTTCGCTGGACTACATTAGGGTTTTCCGTTTGAATATGAACACACTGGTATTTGCGTCACAAGTCGACTTCGTGGTCTCTGATCTGCTCCCCAGTTTGAATTTATAATAAAGTCATTCTTTTTTATCG
TCTCTTGTTA_2017121074    GAGGGGGGTCGCCTGAATATGAACAAAAAGTGTTCGCTGGACTACATTAGGGTTTTCCGTTTGAATATGAACACACTGGTATTTGCGTCACAAGTCGACTTCGTGGTCTCTGATCTGCTCCCCAGTTTGCATTTATAATAAAGTCATTCTTTTTTATCG
TGGATAAATA_2012055614    GAGGGGGGTCGCCTGAATATGAACAAAAAGTGTTCGCTGGACTACATTAGGGTTTTCCGTTTGAATATGAACACACTGGTATTTGCGTCACAAGTCGACTTCGTGGTCTCTGATCTGCTCCCCAGTTTGAATTTATAATAAAGTCATTCTTTTTTATCG
TTAGGGGTTA_1988279605    GAGGGGGGTCGCCTGAATATGAACAAAAAGTGTTCGCTGGACTACATTAGGGTTTTCCGTTTGAATATGAACACACTGGTATTTGCGTCACAAGTCGACTTCGTGGTCTCTGATCTGCTCCCCAGTTTGAATTTATAATAAAGTCATTCTTTTTTATCG

Cop3 Diversity 5' ITR
12 159
ACCTCCTATA    GAGGGGGGTCGCCTGAATATGAACAAAAAGTGTTCGCTGGACTACATTAGGGTTTTCCGTTTGAATATGAACACACTGGTATTTGCGTCACAAGTCGACTTCGTGGTCTCTGATCTGCTCCCCAGTTTGAATTTATAATAAAGTCATTCTTTTTTATCG
ACGCCGCATA    GAGGGGGGTCGCCTGAATATGAACAAAAAGTGTTCGCTGGACTACATTAGGGTTTTCCGTTTGAATATGAACACACTGGTATTTGCGTCACAAGTCGACTTCGTGGTCTCTGATCTGCTCCCCAGTTTGAATTTATAATAAAGTCATTCTTTTTTATCG
ATGGATAGTA    GAGGGGGGTCGCCTGAATATGAACAAAAAGTGTTCGCTGGACTACATTAGGGTTTTCCGTTTGAATATGAACACACTGGTATTTGCGTCACAAGTCGACTTCGTGGTCTCTGATCTGCTCCCCAGTTTGAATTTATAATAAAGTCATTCTTTTTTATCG
CAATGTCGTA    GAGGGGGGTCGCCTGAATATGAACAAAAAGTGTTCGCTGGACTACATTAGGGTTTTCCGTTTGAATATGAACACACTGGTATTTGCGTCACAAGTCGACTTCGTGGTCTCTGATCTGCTCCCCAGTTTGCATTTATAATAAAGTCATTCTTTTTTATCG
CCATACAGTA    GAGGGGGGTCGCCTGAATATGAACAAAAAGTGTTCGCTGGACTACATTAGGGTTTTCCGTTTGAATATGAACACACTGGTATTTGCGTCACAAGTCGACTTCGTGGTCTCTGATCTGCTCCCCAGTTTGAATTTATAATAAAGTCATTCTTTTTTATCG
GAACAAGAGTa   ------------------------------------------------------------------------------GTTTTTGAGCCACTAGTCGATGTAGAAGCCTCTAATCCGCTTCCCCGCTTGAAACTATAGTAAACCCAGTCTTTTTTATCG
GAACCGTGTA    GAGGGGGGTCGCCTGAATATGAACAAAAAGTGTTCGCTGGACTACATTAGGGTTTTCCGTTTGAATATGAACACACTGGTATTTGCGTCACAAGTCGACTTCGTGGTCTCTGATCTGCTCCCCAGTTTGCATTTATAATAAAGTCATTCTTTTTTATCG
GTATTTAGTA    GAGGGGGGTCGCCTGAATATGAACAAAAAGTGTTCGCTGGACTACATTAGGGTTTTCCGTTTGAATATGAACACACTGGTATTTGCGTCACAAGTCGACTTCGTGGTCTCTGATCTGCTCCCCAGTTTGCATTTATAATAAAGTCATTCTTTTTTATCG
TCTAAGAATA    GAGGGGGGTCGCCTGAATATGAACAAAAAGTGTTCGCTGGACTACATTAGGGTTTTCCGTTTGAATATGAACACACTGGTATTTGCGTCACAAGTCGACTTCGTGGTCTCTGATCTGCTCCCCAGTTTGAATTTATAATAAAGTCATTCTTTTTTATCG
TCTCTTGTTA    GAGGGGGGTCGCCTGAATATGAACAAAAAGTGTTCGCTGGACTACATTAGGGTTTTCCGTTTGAATATGAACACACTGGTATTTGCGTCACAAGTCGACTTCGTGGTCTCTGATCTGCTCCCCAGTTTGCATTTATAATAAAGTCATTCTTTTTTATCG
TGGATAAATA    GAGGGGGGTCGCCTGAATATGAACAAAAAGTGTTCGCTGGACTACATTAGGGTTTTCCGTTTGAATATGAACACACTGGTATTTGCGTCACAAGTCGACTTCGTGGTCTCTGATCTGCTCCCCAGTTTGAATTTATAATAAAGTCATTCTTTTTTATCG
TTAGGGGTTA    GAGGGGGGTCGCCTGAATATGAACAAAAAGTGTTCGCTGGACTACATTAGGGTTTTCCGTTTGAATATGAACACACTGGTATTTGCGTCACAAGTCGACTTCGTGGTCTCTGATCTGCTCCCCAGTTTGAATTTATAATAAAGTCATTCTTTTTTATCG


Cop4 Phylogeny 5' ITR
21 139
AAACAACGTA_2125297846       GAGTAACTGTCTCTAAATCCGGACGCATTACAGACCTCGAGAGTTGCATTTTAATCCGGATGAGGCGTTTTTCTCGCAGTCTATTCATCGCTTCGCCTCGGCTCTTTCACCATTGTACATAAATCGAGTTGGTTATCAC
AAGATAAATA_2125240263       GAGTAGCTGTCTCTAAATCCGGACGCATTACAGACCTCGAGAGTTGCATTTTAATCCGGATGAGGCGTTTTTCTCGCAGTCTATTCATCGCTTCGCCTCGGCTCTTTCACCATTGTACATAAATCGAGTTGGTTATCAC
AGCGCATTTA_2017616913       GAGTAACTGTCTCTAAATCCGGACGCATTACAGACCTCAAAAGTTGCATTTTAATCCGGATGAGGCGTTTTTCTCGCAGTCTATTCATTGCTTCGCCTCGGCTCTTTCACCATTGTACATAAATCGAGTTGGTTATCAC
CAGTGTTCTA_1998208234       GAGTAACTGTCTCTAAATCCGGACGCATTACAGACCTCGAGAGTTGCATTTTAATCCGGATGAGGCGTTTTTCTCGCAGTCTATTCATCGCTTCGCCTCGGCTCTTTCACCATTGTACATAAATCGAGTTGGTTATCAC
CGAAACCGTA_2125235934       GAGTAACTGTCTCTAAATCCGGACGCATTACAGACCTCGAGAGTTGCATTTTAATCCGGATGAGGCGTTTTTCTCGCAGTCTATTCATCGCTTCGCCTCGGCTCTTTCACCATTGTACATAAATCGAGTTGGTTATCAC
CGATGAACTAa_2125245277      GAGTAACTGTCTCTAAATCCGGACGCATTACAGACCTCGAGAGTTGCATTTTAATCCGGATGAGGCGTTTTTCTCGCAGTCTATTCATCGCTTCGCCTCGGCTCTTTCACCATTGTACATAAATCGAGTTGGTTATCAC
CGATGAACTAb_1988278277      GAGTAACTGTCTCTAAATCCGGACGCATTACAGACCTCGAGAGTTGCATTTTAATCCGGATGAGGCGTTTTTCTCGCAGACTATTCATCGCTTCGCCTCGGCTCTTTCACCATTGTACATAATGCGAGTTGGTTATCAC
CGGCGAGGTA_2017329559       GAGTAACTGTCTCTAAATCCGGACGCATTACAGACCTCGAGAGTTGCATTTTAATCCGGATGAGGCGTTTTTCTCGCAGTCTATTCATCGCTTCGCCTCGGCTCTTTCACCATTGTACATAAATCGAGTTGGTTATCAC
CTTTGTCGTA_2125289052       GAGTAACTGTCTCTAAATCCGGACGCATTACAGACCTCGAGAGTTGCATTTTAATCCGGATGAGGCGTTTTTCTCGCAGTCTATTCATCGCTTCGCCTCGGCTCTTTCACCATTGTACATAAATCGAGTTGGTTATCAC
GAACAATCTA_1892086014       GAGTAACTGTCTCTAAATCCGGACGCATTACAGACCTCGAGAGTTGCATTTTAATCCGGATGAGGCGTTTTTCTCGCAGTCTATTCATCGCTTCGCCTCGGCTCTTTCACCATTGTACATAAATCGAGTTGGTTATCAC
GAAGGTCTTA_2017628446       GAGTAACTGTCTCTAAATCCGGACGCATTACAGACCTCGAGAGTTGCATTTTAATCCGGATGAGGCGTTTTTCTCGCAGTCTATTCATCGCTTCGCCTCGGCTCTTTCACCATTGTACATAAATCGAGTTGGTTATCAC
GAGGTCTTTAa_2017115089      GAGTAACTGTCTCTAAATCCGGACGCATTACAGACCTCGAGAGTTGCATTTTAATCCGGATGAGGCGTTTTTCTCGCAGTCTATTCATCGCTTCGCCTCGGCTCTTTCACCATTGTACATAAATCGAGTTGGTTATCAC
GAGGTCTTTAb_1988285078      GAGTAACTGTCTCTAAATCCGGACGCATTACAGACCTCGAGAGTTGCATTTTAATCCGGATGAGGCG-TTTTCTCGCAGTCTATTCATCGCTTCGCCTCGGCTCTTTCA-CATTGTACATAAATCGAGTTGGTTATCAC
GATGGATGTA_2125230647       GAGTACCTGTCTCTAAATCCGGACGCATTACGGACCTCGAGAGTTGCATTTTAATCCGGATGAGGTGTTTTTCTCGCAGATTATTCATTGCTTCGCCTCGGCTCTTTCACCATTGTACATAAATCGAGTTGGTTATCAC
GCGAATCATA_2125269205       GAGTAACTGTCTCTAAATCCGGACGCATTACAGACCTCGAGAGTTGCATTTTAATCCGGATGAGGCGTTTTTCTCGCAGTCTATTCATCGCTTCGCCTCGGCTCTTTCACCATTGTACATAAATCGAGTTGGTTATCAC
GTTCGGCGTA_1998194347       GAGTAACTGTCTCTAAATCCGGACGCATTACAGACCTCGAGAGTTGCATTTTAATCCGGATGAGGCGTTTTTCTCGCAGTCTATTCATCGCTTCGCCTCGGCTCTTTCACCATTGTACATAAATCGAGTTGGTTATCAC
TCATGTCGTA_2011034343       GAGTAACTGTCTCTAAATCCGGACGCATTACAGACCTCGAGAGTTGCATTTTAATCCGGATGAGGCGTTTTTCTCGCAGTCTATTCATCGCTTCGCCTCGGCTCTTTCACCATTGTACATAAATCGAGTTGGTTATCAC
TGCACAAGTA_1998253099       GAGTAACTGTCTCTAAATCCGGACGCATTACAGACCTCAAAAGTTGCATTTTAATCCGGATGAGGCGTTTTTCTCGCAGTCTATTCATTGCTTCGCCTCGGCTCTTTCACCATTGTACATAAATCGAGTTGGTTATCAC
TTACCTTGTA_1998222358       GAGTAACTGTCTCTAAATCCGGACGCATTACAGACCTCGAGAGTTGCATTTTAATCCGGATGAGGCGTTTTTCTCGCAGTCTATTCATCGCTTCGCCTCGGCTCTTTCACCATTGTACATAAATCGAGTTGGTTATCAC
TTCCCGCGTA_2125294982       GAGTAACTGTCTCTAAATCCGGACGCATTACAGACCTCAAAAGTTGCATTTTAATCCGGATGAGGCGTTTTTCTCGCAGTCTATTCATTGCTTCGCCTCGGCTCTTTCACCATTGTACATAAATCGAGTTGGTTATCAC
TTTTTGTATA_2125290131       GAGTAACTGTCTCTAAATCCGGACGCATTACAGACCTCGAGAGTTGCATTTTAATCCGGATGAGGCGTTTTTCTCGCAGTCTATTCATCGCTTCGCCTCGGCTCTTTCACCATTGTACATAAATCGAGTTGGTTATCAC

Cop4 Diversity 5' ITR
19 139
AAACAACGTA       GAGTAACTGTCTCTAAATCCGGACGCATTACAGACCTCGAGAGTTGCATTTTAATCCGGATGAGGCGTTTTTCTCGCAGTCTATTCATCGCTTCGCCTCGGCTCTTTCACCATTGTACATAAATCGAGTTGGTTATCAC
AAGATAAATA       GAGTAGCTGTCTCTAAATCCGGACGCATTACAGACCTCGAGAGTTGCATTTTAATCCGGATGAGGCGTTTTTCTCGCAGTCTATTCATCGCTTCGCCTCGGCTCTTTCACCATTGTACATAAATCGAGTTGGTTATCAC
AGCGCATTTA       GAGTAACTGTCTCTAAATCCGGACGCATTACAGACCTCAAAAGTTGCATTTTAATCCGGATGAGGCGTTTTTCTCGCAGTCTATTCATTGCTTCGCCTCGGCTCTTTCACCATTGTACATAAATCGAGTTGGTTATCAC
CAGTGTTCTA       GAGTAACTGTCTCTAAATCCGGACGCATTACAGACCTCGAGAGTTGCATTTTAATCCGGATGAGGCGTTTTTCTCGCAGTCTATTCATCGCTTCGCCTCGGCTCTTTCACCATTGTACATAAATCGAGTTGGTTATCAC
CGAAACCGTA       GAGTAACTGTCTCTAAATCCGGACGCATTACAGACCTCGAGAGTTGCATTTTAATCCGGATGAGGCGTTTTTCTCGCAGTCTATTCATCGCTTCGCCTCGGCTCTTTCACCATTGTACATAAATCGAGTTGGTTATCAC
CGATGAACTAa      GAGTAACTGTCTCTAAATCCGGACGCATTACAGACCTCGAGAGTTGCATTTTAATCCGGATGAGGCGTTTTTCTCGCAGTCTATTCATCGCTTCGCCTCGGCTCTTTCACCATTGTACATAAATCGAGTTGGTTATCAC
CGGCGAGGTA       GAGTAACTGTCTCTAAATCCGGACGCATTACAGACCTCGAGAGTTGCATTTTAATCCGGATGAGGCGTTTTTCTCGCAGTCTATTCATCGCTTCGCCTCGGCTCTTTCACCATTGTACATAAATCGAGTTGGTTATCAC
CTTTGTCGTA       GAGTAACTGTCTCTAAATCCGGACGCATTACAGACCTCGAGAGTTGCATTTTAATCCGGATGAGGCGTTTTTCTCGCAGTCTATTCATCGCTTCGCCTCGGCTCTTTCACCATTGTACATAAATCGAGTTGGTTATCAC
GAACAATCTA       GAGTAACTGTCTCTAAATCCGGACGCATTACAGACCTCGAGAGTTGCATTTTAATCCGGATGAGGCGTTTTTCTCGCAGTCTATTCATCGCTTCGCCTCGGCTCTTTCACCATTGTACATAAATCGAGTTGGTTATCAC
GAAGGTCTTA       GAGTAACTGTCTCTAAATCCGGACGCATTACAGACCTCGAGAGTTGCATTTTAATCCGGATGAGGCGTTTTTCTCGCAGTCTATTCATCGCTTCGCCTCGGCTCTTTCACCATTGTACATAAATCGAGTTGGTTATCAC
GAGGTCTTTAa      GAGTAACTGTCTCTAAATCCGGACGCATTACAGACCTCGAGAGTTGCATTTTAATCCGGATGAGGCGTTTTTCTCGCAGTCTATTCATCGCTTCGCCTCGGCTCTTTCACCATTGTACATAAATCGAGTTGGTTATCAC
GATGGATGTA       GAGTACCTGTCTCTAAATCCGGACGCATTACGGACCTCGAGAGTTGCATTTTAATCCGGATGAGGTGTTTTTCTCGCAGATTATTCATTGCTTCGCCTCGGCTCTTTCACCATTGTACATAAATCGAGTTGGTTATCAC
GCGAATCATA       GAGTAACTGTCTCTAAATCCGGACGCATTACAGACCTCGAGAGTTGCATTTTAATCCGGATGAGGCGTTTTTCTCGCAGTCTATTCATCGCTTCGCCTCGGCTCTTTCACCATTGTACATAAATCGAGTTGGTTATCAC
GTTCGGCGTA       GAGTAACTGTCTCTAAATCCGGACGCATTACAGACCTCGAGAGTTGCATTTTAATCCGGATGAGGCGTTTTTCTCGCAGTCTATTCATCGCTTCGCCTCGGCTCTTTCACCATTGTACATAAATCGAGTTGGTTATCAC
TCATGTCGTA       GAGTAACTGTCTCTAAATCCGGACGCATTACAGACCTCGAGAGTTGCATTTTAATCCGGATGAGGCGTTTTTCTCGCAGTCTATTCATCGCTTCGCCTCGGCTCTTTCACCATTGTACATAAATCGAGTTGGTTATCAC
TGCACAAGTA       GAGTAACTGTCTCTAAATCCGGACGCATTACAGACCTCAAAAGTTGCATTTTAATCCGGATGAGGCGTTTTTCTCGCAGTCTATTCATTGCTTCGCCTCGGCTCTTTCACCATTGTACATAAATCGAGTTGGTTATCAC
TTACCTTGTA       GAGTAACTGTCTCTAAATCCGGACGCATTACAGACCTCGAGAGTTGCATTTTAATCCGGATGAGGCGTTTTTCTCGCAGTCTATTCATCGCTTCGCCTCGGCTCTTTCACCATTGTACATAAATCGAGTTGGTTATCAC
TTCCCGCGTA       GAGTAACTGTCTCTAAATCCGGACGCATTACAGACCTCAAAAGTTGCATTTTAATCCGGATGAGGCGTTTTTCTCGCAGTCTATTCATTGCTTCGCCTCGGCTCTTTCACCATTGTACATAAATCGAGTTGGTTATCAC
TTTTTGTATA       GAGTAACTGTCTCTAAATCCGGACGCATTACAGACCTCGAGAGTTGCATTTTAATCCGGATGAGGCGTTTTTCTCGCAGTCTATTCATCGCTTCGCCTCGGCTCTTTCACCATTGTACATAAATCGAGTTGGTTATCAC


Cop5 Phylogeny 5' ITR
19 166
AGGTAAGATA_1998184784                    GAGTGGCGTCTCTAATTCTGAACACTT----TTTTTTCGCTGGG-CTCCATTACAGAAGTGTTTTTAATTATTGAACACTCGTGTTTT--AAGTTACTCGTCAGCTCTGAGGTGTGCGATCCGCTCCCCTTCTTGAATTTAGAGTGAACTCGGTCTT-TCTCATCG
ATGACAAATA_2011153870                    GAGAGGCGTCTCTAATTCCGAACAGAA----TTTTTTGACTGGGCCACCATTACGCCTCTGATTTTAATT-CCGAACAAGAGTGTTTT-TGAGCCACTAGTCGATGTAGAAGCCTCTAATCCACTCCCTTGCTTGAAATTATAGTAAAACCAGTCTTATTTTATTG
ATGTGATGTA_2017629071                    GCGAGGCGTCTCTAATTATGAACAAGA----TTTTTTGAGTGGG-CACCATTACGCCCCTGATTTTAATT-CAGAACAAGAGTGTTTT-TGAGCCACTAGTCGATGTAGAAGCCTCTAATCCGCTTCCCCGCTTGAAATTATAGTAAAACCAGTCTTATTTTATCG
CCCTTGCTTC_2011260674                    --------------------------------------------------------------------------------------TT-TGAGTCACTCGTCAACCGACAGGTCTCTGATTCGCTCCCCTGCTTGAAATTATGGTAAA------------------
CTCATTCCTA_2125242261                    GAGAGGCGTCTCTAATTCCGAACAGAT----TTTTTTGACTGGGCCACCATTACGCCCCTGATTTTAATT-CCGAACAAGAGTGTTTT-TGAGCCACTAGTCGATGTAGAAGCCTCTAATCCGCTTCCCCGCTTGAAATTATAGTAAAACCAGTCTTATTTTATTG
CTCCCAGTTA_2017229071                    GAGAGGCGTCTCTAATTCCGAACAGAT----TTTTTTGACTGGGCCACCATTACGCCCCTGATTTTAATT-CCGAACAAGAGTGTTTT-TGAGCCACTAGTCGATGTAGAAGCCTCTAATCCGCTTCCCCGCTTGAAATTATAGTAAAACCAGTCTTATTTTATTG
GAACACACTGa_2125282976                   -----------------------------------------------------------------------------------GTATT-TGCGTCACAAGTCGACTTCGTGGTCTCTGATCTGCTCCCCAGTTTGAATTTATAATAAAGTCATTCTT-TTTTATCG
GAACACACTGb_2125298712                   -----------------------------------------------------------------------------------GTATT-TGCGTCACAAGTCGACTTCGTGGTCTCTGATCTGCTCCCCAGTTTGCATTTATAATAAAGTCATTCTT-TTTTATCG
TAGCTTGGTA_2125287663                    GAGAGGCGTCTCTAATTCCGAACAGAA----TTTTTTGACTGGGCCACCATTACGCCCCTGATTTTAATT-CCGAACAAGAGTGTTTT-TGGGCCACTAGTCAATGCAGAAGCCTCTAATCCACTCCCTTGCTTGAAATTATAGTAAAACCAGTCTTCTTTTATTG
TATCAGAGTAa_2008145079                   GAGAGGCGTCTCTAATTCCGAACAGAA----TTTTTTGACTGGGCCACCATTACGCCCCTGATTTTAATT-CCGAACAAGAGTGTTTT-TGAGCCACTAGTCGATGTAGAAGCCTCTAATCCGCTTCCCCGCTTGAAACTATAGTAAACCCAGTCTT-TTTTATCG
TATCAGAGTAb_2125288155                   GAGAGGCGTCTCTAATTCCGAACAGAA----TTTTTTGACTGGGCCACCATTGCGCCCCTGATTTTAATT-CCGAACAAGAGTGTTTT-TGAGCCACTAGTCGATGTAGAAGCCTCTAATCCGCTTCCCCGCTTGAAACTATAGTAAACCCAGTCTT-TTTTATCG
TCACTAAATA_1998225007                    GAGAGGCGTCTCTAATTATGAACAAGA----TTTTTTGACTGGGCCACCGTTACGCCCCTGATTTTAATT-GTGAACAAGAGTGTTTT-TGAGCCACTAGTCGATGTAGAAGCCTCTAATCCGCTTCCCCGCTTGAAATTATAGTAAACCCAGTCTTATTTTATTG
TGACCATATA_2125263715                    GAGAGGCGTCTCTAATTCCGAACAGAA----TTTTTTGACTGGGCCACCATTACGCCCCTGATTTTAATT-CCGAACAAGAGTGTTTT-TGGGCCACTAGTCAATGCAGAAGCCTCTAATCCACTCCCTTGCTTGAAATTATAGTAAAACCAGTCTTCTTTTATTG
TGATCGAGTA_2017361976                    GAGAGGCGTCCCTAATTCCGAACACGATTTTTTTTTTGACTGGGCCACCATTACGCCCCTGATTTTAATT-CCGGAGTCCTCTTTTTTACATTTCCCTCTTTGCTTCTTTCTTCCTTGCTTTCCTTCCCACTTTCGAATCGTCGTAGTGCC---------------
TGCACTGTTAa_1998259778                   GAGAGGCGTCCCGTATTCCAAACACGA----TTTTTTGAGTTGGCCACCATTACGCCCCTGAATTTATTT-CCGAACAAGAGTGTTTT-TG-GTCACCAGTCGA---------CTCCGATCCACTCCCTTGGTTGTAATTATAGTAAAACCAGTCTTATTTTATTG
TGCACTGTTAb_1998199922                   GAGAGGCGTCCCGTATTCCAAACACGA----TTTTTTGAGTGGGCCACCTTTACGCCCCTGATTTTAATT-CCGAACAAGAGTGTTTT-TG-GTCACTAGTCGA---------CTCCGATCCACTCCCTTGTTTGTAATGATAGTAAAACCAGTCTC--------G
TGTTTGCATA_1998221547                    GAGAGGCGTCTCTAATTCCGAACAGAA----TTTTTTGACTGGGCCACCATTACGCCCCTGATTTTAATT-CCGAACAAGAGTGTTTT-TGGGCCACTAGTCAATGCAGAAGCCTCTAATCCACTCCCTTGCTTGAAATTATAGTAAAACCAGTCTTCTTTTATTG
TTAGGTGTTA_1998232155                    GAGAGGCGTCTCTAATTCCGAACAAGA----TTTTTTGACTGGGCCACCATTACGCCCCTGATTTTAATT-CCGAACAAGAGTGTTTT-TGAGCCACTAGTCGATGTAGAAGCCTCTAATCCGCTTCCCCGCTTGAAATTATAGTAAAACCAGTCTT-TTTTATCG
TTGTACACTA_1998186878                    GAAAGGCGTCTCTAATTATGAACAAGA----TTTTTTGAGTGGGCCACCATTACGCCCCTGATTTTAATT-GTGAACAAGAGTGTTTT-TGAGCCACTAGTCGATGTAGAAGCTTCTAATCCGCTTCCCCGCTTGAAATTATAGTAAAACCAGTCTTATTTTATTG

Cop5 Diversity 5' ITR
16 166
AGGTAAGATA                    GAGTGGCGTCTCTAATTCTGAACACTT----TTTTTTCGCTGGG-CTCCATTACAGAAGTGTTTTTAATTATTGAACACTCGTGTTTT--AAGTTACTCGTCAGCTCTGAGGTGTGCGATCCGCTCCCCTTCTTGAATTTAGAGTGAACTCGGTCTT-TCTCATCG
ATGACAAATA                    GAGAGGCGTCTCTAATTCCGAACAGAA----TTTTTTGACTGGGCCACCATTACGCCTCTGATTTTAATT-CCGAACAAGAGTGTTTT-TGAGCCACTAGTCGATGTAGAAGCCTCTAATCCACTCCCTTGCTTGAAATTATAGTAAAACCAGTCTTATTTTATTG
ATGTGATGTA                    GCGAGGCGTCTCTAATTATGAACAAGA----TTTTTTGAGTGGG-CACCATTACGCCCCTGATTTTAATT-CAGAACAAGAGTGTTTT-TGAGCCACTAGTCGATGTAGAAGCCTCTAATCCGCTTCCCCGCTTGAAATTATAGTAAAACCAGTCTTATTTTATCG
CCCTTGCTTC                    --------------------------------------------------------------------------------------TT-TGAGTCACTCGTCAACCGACAGGTCTCTGATTCGCTCCCCTGCTTGAAATTATGGTAAA------------------
CTCATTCCTA                    GAGAGGCGTCTCTAATTCCGAACAGAT----TTTTTTGACTGGGCCACCATTACGCCCCTGATTTTAATT-CCGAACAAGAGTGTTTT-TGAGCCACTAGTCGATGTAGAAGCCTCTAATCCGCTTCCCCGCTTGAAATTATAGTAAAACCAGTCTTATTTTATTG
CTCCCAGTTA                    GAGAGGCGTCTCTAATTCCGAACAGAT----TTTTTTGACTGGGCCACCATTACGCCCCTGATTTTAATT-CCGAACAAGAGTGTTTT-TGAGCCACTAGTCGATGTAGAAGCCTCTAATCCGCTTCCCCGCTTGAAATTATAGTAAAACCAGTCTTATTTTATTG
GAACACACTGa                   -----------------------------------------------------------------------------------GTATT-TGCGTCACAAGTCGACTTCGTGGTCTCTGATCTGCTCCCCAGTTTGAATTTATAATAAAGTCATTCTT-TTTTATCG
TAGCTTGGTA                    GAGAGGCGTCTCTAATTCCGAACAGAA----TTTTTTGACTGGGCCACCATTACGCCCCTGATTTTAATT-CCGAACAAGAGTGTTTT-TGGGCCACTAGTCAATGCAGAAGCCTCTAATCCACTCCCTTGCTTGAAATTATAGTAAAACCAGTCTTCTTTTATTG
TATCAGAGTAa                   GAGAGGCGTCTCTAATTCCGAACAGAA----TTTTTTGACTGGGCCACCATTACGCCCCTGATTTTAATT-CCGAACAAGAGTGTTTT-TGAGCCACTAGTCGATGTAGAAGCCTCTAATCCGCTTCCCCGCTTGAAACTATAGTAAACCCAGTCTT-TTTTATCG
TCACTAAATA                    GAGAGGCGTCTCTAATTATGAACAAGA----TTTTTTGACTGGGCCACCGTTACGCCCCTGATTTTAATT-GTGAACAAGAGTGTTTT-TGAGCCACTAGTCGATGTAGAAGCCTCTAATCCGCTTCCCCGCTTGAAATTATAGTAAACCCAGTCTTATTTTATTG
TGACCATATA                    GAGAGGCGTCTCTAATTCCGAACAGAA----TTTTTTGACTGGGCCACCATTACGCCCCTGATTTTAATT-CCGAACAAGAGTGTTTT-TGGGCCACTAGTCAATGCAGAAGCCTCTAATCCACTCCCTTGCTTGAAATTATAGTAAAACCAGTCTTCTTTTATTG
TGATCGAGTA                    GAGAGGCGTCCCTAATTCCGAACACGATTTTTTTTTTGACTGGGCCACCATTACGCCCCTGATTTTAATT-CCGGAGTCCTCTTTTTTACATTTCCCTCTTTGCTTCTTTCTTCCTTGCTTTCCTTCCCACTTTCGAATCGTCGTAGTGCC---------------
TGCACTGTTAa                   GAGAGGCGTCCCGTATTCCAAACACGA----TTTTTTGAGTTGGCCACCATTACGCCCCTGAATTTATTT-CCGAACAAGAGTGTTTT-TG-GTCACCAGTCGA---------CTCCGATCCACTCCCTTGGTTGTAATTATAGTAAAACCAGTCTTATTTTATTG
TGTTTGCATA                    GAGAGGCGTCTCTAATTCCGAACAGAA----TTTTTTGACTGGGCCACCATTACGCCCCTGATTTTAATT-CCGAACAAGAGTGTTTT-TGGGCCACTAGTCAATGCAGAAGCCTCTAATCCACTCCCTTGCTTGAAATTATAGTAAAACCAGTCTTCTTTTATTG
TTAGGTGTTA                    GAGAGGCGTCTCTAATTCCGAACAAGA----TTTTTTGACTGGGCCACCATTACGCCCCTGATTTTAATT-CCGAACAAGAGTGTTTT-TGAGCCACTAGTCGATGTAGAAGCCTCTAATCCGCTTCCCCGCTTGAAATTATAGTAAAACCAGTCTT-TTTTATCG
TTGTACACTA                    GAAAGGCGTCTCTAATTATGAACAAGA----TTTTTTGAGTGGGCCACCATTACGCCCCTGATTTTAATT-GTGAACAAGAGTGTTTT-TGAGCCACTAGTCGATGTAGAAGCTTCTAATCCGCTTCCCCGCTTGAAATTATAGTAAAACCAGTCTTATTTTATTG


CoTc1 Phylogeny 5' ITR
41 256
AAAAAAAAAAAAGCCCTCTA_1989123735    CTATCCCGATCATTAAATTTCGACCCCCCCTCTTTTTTTCACTTTTTCGCCCTCCCTGGGACCTGTGTTGCTTTCCGTCTCGCCCGCGGAATGTTCATTCATGGTACGGTGTACCGAACGTCTGATGAACACCGGGAGCGGGGGTTGTGAGTCATATCAGAGCAGCAGCGAGCAAAAT-AAAAAATATAAGGAAACTCAAAAAATTCAC-TTTTCCCGCCCAAATTTTGGTTTGGGTTCAGTC-TTTTTGTGCGC-
AAAACGCGTTGGACACAATA_2017362722    CTATCCCGATCATTAAATTTCGACCCCCCCTCTTTTTTTCACTTTTTCGCCCTCCCTGGGACCTGTGTTGCTTTCCGTCTCGCCCGCGGAATGTTCATTCATGGTACGGTGTACCGAACGTCTGATGAACACCGGGAGCGGGGGTTGTGAGTCATATCAGAGCAGCAGCGAGCAAAAT-AAAAAATATAAGGAAACTCAAAAAATTCAC-TTTTCCCGCCCAAATTTTGGTTTGGGTTCAGTC-TTTTTGTGCGC-
AAACGAGAATTCAAACAATA_2125238644    CTATCCCGATCATTAAATTTCGACCCCCCCTCTTTTTTTCACTTTTTCGCCCTCCCTGGGACCTGTGTTGCTTTCCGTCTCGCCCGCGGAATGTTCATTCATGGTACGGTGTACCGAACGTCTGATGAACACCGGGAGCGGGGGTTGTGAGTCATATCAGAGCAGCAGCGAGCAAATA-AAAAAATAT-AGGAAACTCAAAAA--TCAC-TTTTCCCGCC--AATTTTGCTTAGGGTTCAGTCGTTTTTGTGCGC-
AACTTTTTCGGGGGATAGTA_1998223612    CTATCCCGATCATTAAATTTCGACCCCCCCTCTTTTTTTCACTTTTTCGCCCTCCCTGGGACCTGTGTTGCTTTCCGTCTCGCCCGCGGAATGTTCATTCATGGTACGGTGTACCGAACGTCTGATGAACACCGGGAGCGGGGGTTGTGAGTCATATCAGAGCAGCAGCGAGCAAAAT-AAAAAATATAAGGAAACTCAAAAAATTCAC-TTTTCCCGCCCAAATTTTGGTTTGGGTTCAGTC-TTTTTGTGCGC-
ACCTTCCTGGCCTTCGAGTA_2017232716    CTATCCCGATCATTAAATTTCGACCCCCCCTCTTTTTTTCACTTTTTCGCCCTCCCTGGGACCTGTGTTGCTTTCCGTCTCGCCCGCGGAATGTTCATTCATGGTACGGTGTACCGAACGTCTGATGAACACCGGGAGCGGGGGTTGTGAGTCATATCAGAGCAGCAGCGAGCAAAATAAAAAAATATAAGGAAACTCAAAAAATTCAC-TTTTCCCGCCCAAATTTTGGTTTGGGTTCAGTC-TTTTTGTGCGC-
ACGAACGTCAAGACGAACTA_2034267083    CTATCCCGATCATTAAATTTCGACCCCCCCTCTTTTTTTCACTTTTTCGCCCTCCCTGGGACCTGTGTTGCTTTCCGTCTCGCCCGCGGAATGTTCATTCATGGTACGGTGTACCGAACGTCTGATGAACACCGGGAGCGGGGGTTGTGAGTCATATCAGAGCAGCAGCGAGCAAAAT-AAAAAATATAAGGAAACTCAAAAAATTCAC-TTTTCCCGCCCAAATTTTGGTTTGGGTTCAGTC-TTTTTGTGCGC-
ACGAGCAGGAGCAGAAACTA_2011274845    CTATCCCGATCATTAAATTTCGACCCCCCCTCTTTTTTTCACTTTTTCGCCCTCCCTGGGACCTGTGTTGCTTTCCGTCTCGCCCGCGGAATGTTCATTCATGGTACGGTGTACCGAACGTCTGATGAACACCGGGAGCGGGGGTTGTGAGTCATATCAGAGCAGCAGCGAGCAAAAT-AAAAAATATAAGGAAACTCAAAAAATTCAC-TTTTCCCGCCCAAATTTTGGTTTGGGTTCAGTC-TTTTTGTGCGC-
AGAGCAAAATGTTCAGCTTA_1988144782    CTATCCCGATCATTAAATTTCGACCCCCCCTCTTTTTTTCACTTTTTCGCCCTCCCTGGGACCTGTGTTGCTTTCCGTCTCGCCCGCGGAATGTTCATTCATGGTACGGTGTACCGAACGACTGATGAAAACCGGGAGCGGGGGTTGTGAGTCATATCAGAGCAGCAGCGAGCAAAAT-AAAAAATATAAGAAAACTCAAAAAATTCAC-TTTTCCTGCCCAAATTTTGGTTTGGGGTCAGCC-TTTTTGTGCGC-
AGCGTCGGATTGATGAAGTA_2017307988    CTATCCCGATCATTAAATTTCGACCCCCCCTCTTTTTTTCACTTTTTCGCCCTCCCTGGGACCTGTGTTGCTTTCCGTCTCGCCCGCGGAATGTTCATTCATGGTACGGTGTACCGAACGTCTGATGAACACCGGGAGCGGGGGTTGTGAGTCATATCAGAGCAGCAGCGAGCAAAAT-AAAAAATATAAGGAAACTCAAAAAATTCAC-TTTTCCCGCCCAAATTTTGGTTTGGGTTCAGTC-TTTTTGTGCGC-
AGTTGCTTCAAGACAAGGTA_1998227260    CTATCCCGATCATTAAATTTCGACCCCCCCTCTTTTTTTCACTTTTTCGCCCTCCCTGGGACCTGTGTTGCTTTCCGTCTCGCCCGCGGAATGTTCATTCATGGTACGGTGTACCGAACGTCTGATGAACACCGGGAGCGGGGGTTGTGAGTCATATCAGAGCAGCAGCGAGCAAAAT-AAAAAATATAAGGAAACTCAAAAAATTCAC-TTTTCCCGCCCAAATTTTGGTTTGGGTTCAGTC-TTTTTGTGCGC-
ATCCCATGTCATTCAATGTA_2017249534    CTATCCCGATCATTAAATTTCGACCCCCCCTCTTTTTTTCACTTTTTCGCCCTCCCTGGGACCTGTGTTGCTTTCCGTCTCGCCCGCGGAATGTTCATTCATGGTACGGTGTACCGAACGTCTGATGAACACCGGGAGCGGGGGTTGTGAGTCATATCAGAGCAGCAGCGAGCAAAAT-AAAAAATATAAGGAAACTCAAAAAATTCAC-TTTTGCCGCCCAAATTTTGGTTTGGGTTCAGTC-TTTTTGTGCGC-
ATTCCTTGAGCCGAAACCTA_1984350573    CTATTCCGATCATTAAATTTCGACCCCCCCTCTTTTTTTCACTTTTTCGCCCTCCCTGGGACCTGTGTTGCTTTCCGTCTCGCCCGCGGAATGTTCATTCATGGTACGGTGTACCGAACGTCTGATGAACACCGGGAGCGGGGGTTGTGAGTCATATCAGAGCAGCAGCGAGCAAAAT-AAAAAATATAAGGAAACTCAAAAAATTCAC-TTTTCCCGCCCAAATTTTGGTTTGGGTTCAGTC-TTTTTGTGCGC-
ATTGCTTTTGTGTCCAAATA_1989316363    CTATCCCGATCATTAAATTTCGACCCCCCCTCTTTTTTTCACTTTTTCGCCCTCCCTGGGACCTGTGTTGCTTTCCGTCTCGCCCGCGGAATGTTCATTCATGGTACGGTGTACCGAACGTCTGATGAACACCGGGAGCGGGGGTTGTGAGTCATATCAGAGCAGCAGCGAGCAAAAT-AAAAAATATAAGGAAACTCAAAAAATTCAC-TTTTCCCGCCCAAATTTTGGTTTGGGTTCAGTC-TTTTTGTGCGC-
ATTTAGCATATTCTGGTGTA_1998206026    CTATCCCGATCATTAAATTTCGACCCCCCCTCTTTTTTTCACTTTTTCGCCCTCCCTGGGACCTGTGTTGCTTTCCGTCTCGCCCGCGGAATGTTCATTCATGGTACGGTGTACCGAACGTCTGATGAACACCGGGAGCGGGGGTTGTGAGTCATATCAGAGCAGCAGCGAGCAAAAT-AAAAAATATAAGGAAACTCAAAAAATTCAC-TTTTCCCGCCCAAATTTTGGTTTGGGTTCAGTC-TTTTTGTGCGC-
CAAAGTGGGCGGCGCAACTA_1998234825    CTATCCCGATCATTAAATTTCGACCCCCCCTCTTTTTTTCACTTTTTCGCCCTCCCTGGGACCTGTGTTGCTTTCCGTCTCGCCCGCGGAATGTTCATTCATGGTACGGTGTACCGAACGTCTGATGAACACCGGGAGCGGGGGTTGTGAGTCATATCAGAGCAGCAGCGAGCAAAAT-AAAAAATATAAGGAAACTCAAAAAATTCAC-TTTTCCCGCCCAAATTTTGGTTTGGGTTCAGTC-TTTTTGTGCGC-
CACACAATTTGCGGGTACTA_2011138298    CTATCCCGATCATTAAATTTCGACCCCCCCTCTTTTTTTCACTTTTTCGCCCTCCCTGGGACCTGTGTTGCTTTCCGTCTCGCCCGCGGAATGTTCATTCATGGTACGGTGTACCGAACGTCTGATGAACACCGGGAGCGGGGGTTGTGAGTCATATCAGAGCAGCAGCGAGCAAAAT-AAAAAATATAAGGAAACTCAAAAAATTCAC--TTTCCCGCCCAAA--------------------------------
CAGCCAGCTTGATGAATGTA_1998166833    CTATCCCGATCATTAAATTTCGACCCCCCCTCTTTTTTTCACTTTTTCGCCCTCCCTGGGACCTGTGTTGCTTTCCGTCTCGCCCGCGGAATGTTCATTCATGGTACGGTGTACCGAACGTCTGATGAACACCGGGAGCGGGGGTTGTGAGTCATATCAGAGCAGCAGCGAGCAAAAT-AAAAAATATAAGGAAACTCAAAAAATTCACTTTTTCCCGCCCAAATTTTGGTTTGGGTTCAGTC-TTTTTGTGCGC-
CATGTCTTTCGTGGTGTATA_1998242255    CTATCCCGATCATTAAATTTCGACCCCCCCTCTTGTTTTCACTTTTTCGCCCTCCCTGGGACCTGTGTTGCTTTCCGTCTCGCCCGCGGAATGTTCATTCATGGTACGGTGTACCGAACGTCTGATGAACACCGGGAGCGGGGGTTGTGAGTCATATCAGAGCAGCAGCGAGCAAAAT-AAAAAATATAAGGAAACTCAAAAAATTCAC-TTTTCCCGCCCAAATTTTGGTTTGGGTTCAGTC-TTTTTGTGCGC-
CCGATCAAATCAGCTACATA_1994293827    CTATCCCGATCATTAAATTTCGACCCCCCCTCTTTTTTTCACTTTTTCGCCCTCCCTGGGACCTGTGTTGCTTTCCGTCTCGCCCGCGGAATGTTCATTCATGGTACGGTGTACCGAACGTCTGATGAACACCGGGAGCGGGGGTTGTGAGTCATATCAGAGCAGCAGCGAGCAAAAT-AAAAAATATAAGGAAACTCAAAAAATTCAC-TTTTCCCGCCCAAATTTTGGTTTGGGTTCAGTC-TTTTTGTGCGC-
CCGCGATTACTGGACACATA_2125247011    CTATCCCGATCATTAAATTTCGACCCCCCCTCTTTTTTTCACTTTTTCGCCCTCCCTGGGACCTGTGTTGCTTTCCGTCTCGCCCGCGGAATGTTCATTCATGGTACGGTGTACCGAACGTCTGATGAACACCGGGAGCGGGGGTTGTGAGTCATATCAGAGCAGCAGCGAGCAAAAT-AAAAAATATAAGGAAACTCAAAAAATTCAC-TTTTCCCGCCCAAATTTTGGTTTGGGTTCAGTC-TTTTTGTGCGC-
CGAGACTCGGCCTTGGTATA_2017119223    CTATCCCGATCATTAAATTTCGACCCCCCCTCTTTTTTTCACTTTTTCGCCCTCCCTGGGACCTGTGTTGCTTTCCGTCTCGCCCGCGGAATGTTCATTCATGGTACGGTGTACCGAACGTCTGATGAACACCGGGAGCGGGGGTTGTGAGTCATATCAGAGCAGCAGCGAGCAAAAT-AAAAAATATAAGGAAACTCAAAAAATTCACTTTTTCCCGCCCAAATTTTGGTTTGGGTTCAGTC-TTTTTGTGCGC-
CGAGAGTCCTTCAAGATCTA_1987829891    CTATCCCGATCATTAAATTTCGACCCCCCCTCTTTTTTTCACTTTTTCGCCCTCCCTGGGACCTGTGTTGCTTTCCGTCTCGCCCGCGGAATGTTCATTCATGGTACGGTGTACCGAACGTCTGATGAACACCGGGAGCGGGGGTTGTGAGTCATATCAGAGCAGCAGCGAGCAAAAT-AAAAAATATAAGGAAACTCAAAAAATTCAC-TTTTCCCGCCCAAATTTTGGTTTGGGTTCAGTC-TTTTTGTGCGC-
CGCACCAATCCGGTACACTA_2016675007    CTATCCCGATCATTAAATTTCGACCCCCCCTCTTTTTTTCACTTTTTCGCCCTCCCTGGGACCTGTGTTGCTTTCCGTCTCGCCCGCGGAATGTTCATTCATGGTACGGTGTACCGAACGTCTGATGAACACCGGGAGCGGGGGTTGTGAGTCATATCAGAGCAGCAGCGAGCAAAAT-AAAAAATATAAGGAAACTCAAAAAATTCAC-TTTTCCCGCCCAAATTTTGGTTTGGGTTCAGTC-TTTTTGTGCGC-
CGGCGGCGATGGTGGGGATA_1998251127    CTATCCCGATCATTAAATTTCGACCCCCCCTCTTTTTTTCACTTTTTCGCCCTCCCTGGGACCTGTGTTGCTTTCCGTCTCGCCCGCGGAATGTTCATTCATGGTACGGTGTACCGAACGTCTGATGAACACCGGGAGCGGGGGTTGTGAGTCATATCAGAGCAGCAGCGAGCAAAAT-AAAAAATATAAGGAAACTCAAAAAATTCAC-TTTTCCCGCCCAAATTTTGGTTTGGGTTCAGTC-TTTTTGTGCGC-
CTCTGGTTCATATTCGCATA_1998254854    CTATCCCGATCATTAAATTTCGACCCCCCCTCTTTTTTTCACTTTTTCGCCCTCCCTGGGACCTGTGTTGCTTTCCGTCTCGCCCGCGGAATGTTCATTCATGGTACGGTGTACCGAACGTCTGATGAACACCGGGAGCGGGGGTTGTGAGTCATATCAGAGCAGCAGCGAGCAAAAT-AAAAAATATAAGGAAACTCAAAAAATTCAC-TTTTCCCGCCCAAATTTTGGTTTGGGTTCAGTC-TTTTTGTGCGC-
CTGTATCTGCACATCTTTTA_1998531204    CTATCCCGATCATTAAATTTCGACCCCCCCTCTTTTTTTCACTTTTTCGCCCTCCCTGGGACCTGTGTTGCTTTCCGTCTCGCCCGCGGAATGTTCATTCATGGTACGGTGTACCGAACGTCTGATGAACACCGGGAGCGGGGGTTGTGAGTCATATCAGAGCAGCAGCGAGCAAAAT-AAAAAATATAAGGAAACTCAAAAAATTCAC-TTTTCCCGCCCAAATTTTGGTTTGGGTTCAGTC-TTTTTGTGCGC-
CTGTGGCGGAGATGCGAGTA_2125540207    CTATCCCGATCATTAAATTTCGACCCCCCCTCTTTTTTTCACTTTTTCGCCCTCCCTGGGACCTGTGTTGCTTTCCGTCTCGCCCGCGGAATGTTCATTCATGGTACGGTGTACCGAACGTCTGATGAACACCGGGAGCGGGGGTTGTGAGTCATATCAGAGCAGCAGCGAGCAAAAT-AAAAAATATAAGGAAACTCAAAAAATTCAC-TTTTCCCGCCCAAATTTTGGTTTGGGTTCAGTC-TTTTTGTGCGC-
GACAGTATGAAAAGCAACTA_2011138703    CTATCCCGATCATTAAATTTCGACCCCCCCTCTTTTTTTCACTTTTTCGCCCTCCCTGGGACCTGTGTTGCTTTCCGTCTCGCCCGCGGAATGTTCATTCATGGTACGGTGTACCGAACGTCTGATGAACACCGGGAGCGGGGGTTGTGAGTCATATCAGAGCAGCAGCGAGCAAAAT-AAAAAATATAAGGAAACTCAAAAAATTCAC-TTTTCCCGCCCAAATTTTGGTTTGGGTTCAGTC-TTTTTGTGCGC-
GGAGATTAGACCTGGATCTA_1987829342    CTATCCCGATCATTAAATTTCGACCCCCCCTCTTTTTTTCACTTTTTCGCCCTCCCTGGGACCTGTGTTGCTTTCCGTCTCGCCCGCGGAATGTTCATTCATGGTACGGTGTACCGAACGTCTGATGAACACCGGGAGCGGGGGTTGTGAGTCATATCAGAGCAGCAGCGAGCAAAAT-AAAAAATATAAGGAAACTCAAAAAATTCAC-TTTTCCCGCCCAAATTTTGGTTTGGGTTCAGTC-TTTTTGTGCGC-
GGTGCAAGAACTACTTTGTA_1998218526    CTATCCCGATCATTAAATTTCGACCCCCCCTCTTTTTTTCACTTTTTCGCCCTCCCTGGGACCTGTGTTGCTTTCCGTCTCGCCCGCGGAATGTTCATTCATGGTACGGTGTACCGAACGTCTGATGAACACCGGGAGCGGGGGTTGTGAGTCATATCAGAGCAGCAGCGAGCAAAAT-AAAAAATATAAGGAAACTCAAAAAATTCAC-TTTTCCCGCCCAAATTTTGGTTTGGGTTCAGTC-TTTTTGTGCGC-
GTTGCCTGAGAATGCTGTTC_1988114698    CTATCCCGATCATTAAATTTCGACCCCCCCTCTTTTTTTCACTTTTTCGCCCTCCCTGGGACCTGTGTTGCTTTCCGTCTCGCCCGCGGAATGTTCATTCATGGTACGGTGTACCGAACGTCTGATGAACACCGGGAGCGGGGGTTGTGAGTCATATCAGAGCAGCAGCGAGCAAAAT-AAAAAATATAAGGAAACTCAAAAAATTCAC-TTTTCCCGCCCAAATTTTGGTTTGGGTT------------------
GTTGTTTTGGCGACTTGGTA_2017318906    CTATCCCGATCATTAAATTTCGACCCCCCCTCTTTTTTTCACTTTTTCGCCCTCCCTGGGACCTGTGTTGCTTTCCGTCTCGCCCGCGGAATGTTCATTCATGGTACGGTGTACCGAACGTCTGATGAACACCGGGAGCGGGGGTTGTGAGTCATATCAGAGCAGCAGCGAGCAAAAT-AAAAAATATAAGGAAACTCAAAAAATTCAC-TTTTCCCGCCCAAATTTTGGTTTGGGTTCAGTC-TTTTTGTG----
GTTTGGTGTGACGGCATGTA_2017117219    CTATCCCGATCATTAAATTTCGACCCCCCCTCTTTTTTTCACTTTTTCGCCCTCCCTGGGACCTGTGTTGCTTTCCGTCTCGCCCGCGGAATGTTCATTCATGGTACGGTGTACCGAACGTCTGATGAACACCGGGAGCGGGGGTTGTGAGTCATATCAGAGCAGCAGCGAGCAAAAT-AAAAAATATAAGGAAACTCAAAAAATTCAC-TTTTCCCGCCCAAATTTTGGTTTGGGTTCAGTC-TTTTTGTGCGC-
TATGATTTGTGCTCTATTTA_2017622679    CTATCCCGATCATTAAATTTCGACCCCCCCTCTTTTTTTCACTTTTTCGCCCTCCCTGGGACCTGTGTTGCTTTCCGTCTCGCCCGCGGAATGTTCATTCATGGTACGGTGTACCGAACGTCTGATGAACACCGGGAGCGGGGGTTGTGAGTCATATCAGAGCAGCAGCGAGCAAAAT-A----------------------------------------------------------------------------
TCAACAACTCTTGACTCATA_1998203899    CTATCCCGATCATTAAATTTCGACCCCCCCTCTTTTTTTCACTTTTTCGCCCTCCCTGGGACCTGTGTTGCTTTCCGTCTCGCCCGCGGAATGTTCATTCATGGTACGGTGTACCGAACGTCTGATGAACACCGGGAGCGGGGGTTGTGAGTCATATCAGAGCAGCGGCGAGCAAAAT-AAAAAATATAAGGAAACTCAAAAAATTCAC-TTTTCCCGCCCAAATTTTGGTTTGGGTTCAGTC-TTTTTGTGCGC-
TCAGGCATTCCCCACATATA_2017376774    CTATCCCGATCATTAAATTTCGACC-CCCCTCTTTTTTTCACTTTTTCGCCCTCCCTGGGACCTGTGTTGCTTTCCGTCTCGCCCGCGGAATGTTCATTCATGGTACGGTGTACCGAACGTCTGATGAACACCGGGAGCGGGGGTTGTGAGTCATATCAGAGCAGCAGCGAGCAAAAT-AAAAAATATAAGGAAACTCAAAAAATTCAC-TTTTCCCGCCCAAATTTTGGTTTGGGTTCAGTC-TTTTTGTGCGC-
TCGGTTTGGGCTGAGGAGTA_1989317269    CTATCCCGATCATTAAATTTCGACCCCCCCTCTTTTTTTCACTTTTTCGCCCTCCCTGGGACCTGTGTTGCTTTCCGTCTCGCCCGCGGAATGTTCATTCATGGTACGGTGTACCGAACGTCTGATGAACACCGGGAGCGGGGGTTGTGAGTCATATCAGAGCAGCAGCGAGCAAAAT-AAAAAATATAAGGAAACTCAAAAAATTCAC-TTTTCCCGCCCAAATTTTGGTTTGGGTTCAGTC-TTTTTGTGCGC-
TGATTTGAAAATGACAAATA_2125267287    CTATCCCGATCATTAAATTTCGACCCCCCCTCTTTTTTTCACTTTTTCGCCCTCCCTGGGACCTGTGTTGCTTTCCGTCTCGCCCGCGGAATGTTCATTCATGGTACGGTGTACCGAACGTCTGATGAACACCGGGAGCGGGGGTTGTGAGTCATATCAGAGCAGCAGCGAGCAAAAT-AAAAAATATAAGGAAACTCAAAAAATTCAC-TTTTCCCGCCCAAATTTTGGTTTGGGTTCAGTC-TTTTTGTGCGC-
TGTATTGTCCTGCGTGTGTA_1998233403    CTATCCCGATCATTAAATTTCGACCCCCCCTCTTTTTTTCACTTTTTCGCCCTCCCTGGGACCTGTGTTGCTTTCCGTCTCGCCCGCGGAATGTTCATTCATGGTACGGTGTACCGAACGTCTGATGAACACCGGGAGCGGGGGTTGTGAGTCATATCAGAGCAGCAGCGAGCAAAAT-AAAAAATATAAGGAAACTCAAAAAATTCAC-TTTTCCCGCCCAAATTTTGGTTTGGGTTCAGTC-TTTTTGTGCGC-
TGTTGAAACTTTAGAAGATA_1998533341    CTATCCCGATCATTAATTTTCGACCACCCTTCTGTTTTTCAATTTTTCGCCCTCCCTGGGACCTGTGTTAGTTTCCGTCTCGCCCGCGACATCTGCATTCATGATACAGTGTACCAGACGTCTGATGAACACCGGGAGCGGGGGTTCCGAGTCATATTGGAGCAGCAGCGAGCAAAAT-AAAAAATATCAGGAAACACAAAAAAGTCAC-TTTTCCCGCGCAAATTCTGGTTTGGGTTCAGTC-TTTTTGTGCGCA
TTCTGTTATGGATTGATGTA_2125277498    CTATCCCGATCATTAAATTTCGACCCCCCCTCTTTTTTTCACTTTTTCGCCCTCCCTGGGACCTGTGTTGCTTTCCGTCTCGCCCGCGGAATGTTCATTCATGGTACGGTGTACCGAACGTCTGATGAACACCGGGAGCGGGGGTTGTGAGTCATATCAGAGCAGCAGCGAGCAAAAT-AAAAAATATAAGGAAACTCAAAAAATTCAC-TTTTCCCGCCCAAATTTTGGTTTGGGTTCAGTC-TTTTTGTGCGC-

CoTc1 Diversity 5' ITR
41 256
AAAAAAAAAAAAGCCCTCTA    CTATCCCGATCATTAAATTTCGACCCCCCCTCTTTTTTTCACTTTTTCGCCCTCCCTGGGACCTGTGTTGCTTTCCGTCTCGCCCGCGGAATGTTCATTCATGGTACGGTGTACCGAACGTCTGATGAACACCGGGAGCGGGGGTTGTGAGTCATATCAGAGCAGCAGCGAGCAAAAT-AAAAAATATAAGGAAACTCAAAAAATTCAC-TTTTCCCGCCCAAATTTTGGTTTGGGTTCAGTC-TTTTTGTGCGC-
AAAACGCGTTGGACACAATA    CTATCCCGATCATTAAATTTCGACCCCCCCTCTTTTTTTCACTTTTTCGCCCTCCCTGGGACCTGTGTTGCTTTCCGTCTCGCCCGCGGAATGTTCATTCATGGTACGGTGTACCGAACGTCTGATGAACACCGGGAGCGGGGGTTGTGAGTCATATCAGAGCAGCAGCGAGCAAAAT-AAAAAATATAAGGAAACTCAAAAAATTCAC-TTTTCCCGCCCAAATTTTGGTTTGGGTTCAGTC-TTTTTGTGCGC-
AAACGAGAATTCAAACAATA    CTATCCCGATCATTAAATTTCGACCCCCCCTCTTTTTTTCACTTTTTCGCCCTCCCTGGGACCTGTGTTGCTTTCCGTCTCGCCCGCGGAATGTTCATTCATGGTACGGTGTACCGAACGTCTGATGAACACCGGGAGCGGGGGTTGTGAGTCATATCAGAGCAGCAGCGAGCAAATA-AAAAAATAT-AGGAAACTCAAAAA--TCAC-TTTTCCCGCC--AATTTTGCTTAGGGTTCAGTCGTTTTTGTGCGC-
AACTTTTTCGGGGGATAGTA    CTATCCCGATCATTAAATTTCGACCCCCCCTCTTTTTTTCACTTTTTCGCCCTCCCTGGGACCTGTGTTGCTTTCCGTCTCGCCCGCGGAATGTTCATTCATGGTACGGTGTACCGAACGTCTGATGAACACCGGGAGCGGGGGTTGTGAGTCATATCAGAGCAGCAGCGAGCAAAAT-AAAAAATATAAGGAAACTCAAAAAATTCAC-TTTTCCCGCCCAAATTTTGGTTTGGGTTCAGTC-TTTTTGTGCGC-
ACCTTCCTGGCCTTCGAGTA    CTATCCCGATCATTAAATTTCGACCCCCCCTCTTTTTTTCACTTTTTCGCCCTCCCTGGGACCTGTGTTGCTTTCCGTCTCGCCCGCGGAATGTTCATTCATGGTACGGTGTACCGAACGTCTGATGAACACCGGGAGCGGGGGTTGTGAGTCATATCAGAGCAGCAGCGAGCAAAATAAAAAAATATAAGGAAACTCAAAAAATTCAC-TTTTCCCGCCCAAATTTTGGTTTGGGTTCAGTC-TTTTTGTGCGC-
ACGAACGTCAAGACGAACTA    CTATCCCGATCATTAAATTTCGACCCCCCCTCTTTTTTTCACTTTTTCGCCCTCCCTGGGACCTGTGTTGCTTTCCGTCTCGCCCGCGGAATGTTCATTCATGGTACGGTGTACCGAACGTCTGATGAACACCGGGAGCGGGGGTTGTGAGTCATATCAGAGCAGCAGCGAGCAAAAT-AAAAAATATAAGGAAACTCAAAAAATTCAC-TTTTCCCGCCCAAATTTTGGTTTGGGTTCAGTC-TTTTTGTGCGC-
ACGAGCAGGAGCAGAAACTA    CTATCCCGATCATTAAATTTCGACCCCCCCTCTTTTTTTCACTTTTTCGCCCTCCCTGGGACCTGTGTTGCTTTCCGTCTCGCCCGCGGAATGTTCATTCATGGTACGGTGTACCGAACGTCTGATGAACACCGGGAGCGGGGGTTGTGAGTCATATCAGAGCAGCAGCGAGCAAAAT-AAAAAATATAAGGAAACTCAAAAAATTCAC-TTTTCCCGCCCAAATTTTGGTTTGGGTTCAGTC-TTTTTGTGCGC-
AGAGCAAAATGTTCAGCTTA    CTATCCCGATCATTAAATTTCGACCCCCCCTCTTTTTTTCACTTTTTCGCCCTCCCTGGGACCTGTGTTGCTTTCCGTCTCGCCCGCGGAATGTTCATTCATGGTACGGTGTACCGAACGACTGATGAAAACCGGGAGCGGGGGTTGTGAGTCATATCAGAGCAGCAGCGAGCAAAAT-AAAAAATATAAGAAAACTCAAAAAATTCAC-TTTTCCTGCCCAAATTTTGGTTTGGGGTCAGCC-TTTTTGTGCGC-
AGCGTCGGATTGATGAAGTA    CTATCCCGATCATTAAATTTCGACCCCCCCTCTTTTTTTCACTTTTTCGCCCTCCCTGGGACCTGTGTTGCTTTCCGTCTCGCCCGCGGAATGTTCATTCATGGTACGGTGTACCGAACGTCTGATGAACACCGGGAGCGGGGGTTGTGAGTCATATCAGAGCAGCAGCGAGCAAAAT-AAAAAATATAAGGAAACTCAAAAAATTCAC-TTTTCCCGCCCAAATTTTGGTTTGGGTTCAGTC-TTTTTGTGCGC-
AGTTGCTTCAAGACAAGGTA    CTATCCCGATCATTAAATTTCGACCCCCCCTCTTTTTTTCACTTTTTCGCCCTCCCTGGGACCTGTGTTGCTTTCCGTCTCGCCCGCGGAATGTTCATTCATGGTACGGTGTACCGAACGTCTGATGAACACCGGGAGCGGGGGTTGTGAGTCATATCAGAGCAGCAGCGAGCAAAAT-AAAAAATATAAGGAAACTCAAAAAATTCAC-TTTTCCCGCCCAAATTTTGGTTTGGGTTCAGTC-TTTTTGTGCGC-
ATCCCATGTCATTCAATGTA    CTATCCCGATCATTAAATTTCGACCCCCCCTCTTTTTTTCACTTTTTCGCCCTCCCTGGGACCTGTGTTGCTTTCCGTCTCGCCCGCGGAATGTTCATTCATGGTACGGTGTACCGAACGTCTGATGAACACCGGGAGCGGGGGTTGTGAGTCATATCAGAGCAGCAGCGAGCAAAAT-AAAAAATATAAGGAAACTCAAAAAATTCAC-TTTTGCCGCCCAAATTTTGGTTTGGGTTCAGTC-TTTTTGTGCGC-
ATTCCTTGAGCCGAAACCTA    CTATTCCGATCATTAAATTTCGACCCCCCCTCTTTTTTTCACTTTTTCGCCCTCCCTGGGACCTGTGTTGCTTTCCGTCTCGCCCGCGGAATGTTCATTCATGGTACGGTGTACCGAACGTCTGATGAACACCGGGAGCGGGGGTTGTGAGTCATATCAGAGCAGCAGCGAGCAAAAT-AAAAAATATAAGGAAACTCAAAAAATTCAC-TTTTCCCGCCCAAATTTTGGTTTGGGTTCAGTC-TTTTTGTGCGC-
ATTGCTTTTGTGTCCAAATA    CTATCCCGATCATTAAATTTCGACCCCCCCTCTTTTTTTCACTTTTTCGCCCTCCCTGGGACCTGTGTTGCTTTCCGTCTCGCCCGCGGAATGTTCATTCATGGTACGGTGTACCGAACGTCTGATGAACACCGGGAGCGGGGGTTGTGAGTCATATCAGAGCAGCAGCGAGCAAAAT-AAAAAATATAAGGAAACTCAAAAAATTCAC-TTTTCCCGCCCAAATTTTGGTTTGGGTTCAGTC-TTTTTGTGCGC-
ATTTAGCATATTCTGGTGTA    CTATCCCGATCATTAAATTTCGACCCCCCCTCTTTTTTTCACTTTTTCGCCCTCCCTGGGACCTGTGTTGCTTTCCGTCTCGCCCGCGGAATGTTCATTCATGGTACGGTGTACCGAACGTCTGATGAACACCGGGAGCGGGGGTTGTGAGTCATATCAGAGCAGCAGCGAGCAAAAT-AAAAAATATAAGGAAACTCAAAAAATTCAC-TTTTCCCGCCCAAATTTTGGTTTGGGTTCAGTC-TTTTTGTGCGC-
CAAAGTGGGCGGCGCAACTA    CTATCCCGATCATTAAATTTCGACCCCCCCTCTTTTTTTCACTTTTTCGCCCTCCCTGGGACCTGTGTTGCTTTCCGTCTCGCCCGCGGAATGTTCATTCATGGTACGGTGTACCGAACGTCTGATGAACACCGGGAGCGGGGGTTGTGAGTCATATCAGAGCAGCAGCGAGCAAAAT-AAAAAATATAAGGAAACTCAAAAAATTCAC-TTTTCCCGCCCAAATTTTGGTTTGGGTTCAGTC-TTTTTGTGCGC-
CACACAATTTGCGGGTACTA    CTATCCCGATCATTAAATTTCGACCCCCCCTCTTTTTTTCACTTTTTCGCCCTCCCTGGGACCTGTGTTGCTTTCCGTCTCGCCCGCGGAATGTTCATTCATGGTACGGTGTACCGAACGTCTGATGAACACCGGGAGCGGGGGTTGTGAGTCATATCAGAGCAGCAGCGAGCAAAAT-AAAAAATATAAGGAAACTCAAAAAATTCAC--TTTCCCGCCCAAA--------------------------------
CAGCCAGCTTGATGAATGTA    CTATCCCGATCATTAAATTTCGACCCCCCCTCTTTTTTTCACTTTTTCGCCCTCCCTGGGACCTGTGTTGCTTTCCGTCTCGCCCGCGGAATGTTCATTCATGGTACGGTGTACCGAACGTCTGATGAACACCGGGAGCGGGGGTTGTGAGTCATATCAGAGCAGCAGCGAGCAAAAT-AAAAAATATAAGGAAACTCAAAAAATTCACTTTTTCCCGCCCAAATTTTGGTTTGGGTTCAGTC-TTTTTGTGCGC-
CATGTCTTTCGTGGTGTATA    CTATCCCGATCATTAAATTTCGACCCCCCCTCTTGTTTTCACTTTTTCGCCCTCCCTGGGACCTGTGTTGCTTTCCGTCTCGCCCGCGGAATGTTCATTCATGGTACGGTGTACCGAACGTCTGATGAACACCGGGAGCGGGGGTTGTGAGTCATATCAGAGCAGCAGCGAGCAAAAT-AAAAAATATAAGGAAACTCAAAAAATTCAC-TTTTCCCGCCCAAATTTTGGTTTGGGTTCAGTC-TTTTTGTGCGC-
CCGATCAAATCAGCTACATA    CTATCCCGATCATTAAATTTCGACCCCCCCTCTTTTTTTCACTTTTTCGCCCTCCCTGGGACCTGTGTTGCTTTCCGTCTCGCCCGCGGAATGTTCATTCATGGTACGGTGTACCGAACGTCTGATGAACACCGGGAGCGGGGGTTGTGAGTCATATCAGAGCAGCAGCGAGCAAAAT-AAAAAATATAAGGAAACTCAAAAAATTCAC-TTTTCCCGCCCAAATTTTGGTTTGGGTTCAGTC-TTTTTGTGCGC-
CCGCGATTACTGGACACATA    CTATCCCGATCATTAAATTTCGACCCCCCCTCTTTTTTTCACTTTTTCGCCCTCCCTGGGACCTGTGTTGCTTTCCGTCTCGCCCGCGGAATGTTCATTCATGGTACGGTGTACCGAACGTCTGATGAACACCGGGAGCGGGGGTTGTGAGTCATATCAGAGCAGCAGCGAGCAAAAT-AAAAAATATAAGGAAACTCAAAAAATTCAC-TTTTCCCGCCCAAATTTTGGTTTGGGTTCAGTC-TTTTTGTGCGC-
CGAGACTCGGCCTTGGTATA    CTATCCCGATCATTAAATTTCGACCCCCCCTCTTTTTTTCACTTTTTCGCCCTCCCTGGGACCTGTGTTGCTTTCCGTCTCGCCCGCGGAATGTTCATTCATGGTACGGTGTACCGAACGTCTGATGAACACCGGGAGCGGGGGTTGTGAGTCATATCAGAGCAGCAGCGAGCAAAAT-AAAAAATATAAGGAAACTCAAAAAATTCACTTTTTCCCGCCCAAATTTTGGTTTGGGTTCAGTC-TTTTTGTGCGC-
CGAGAGTCCTTCAAGATCTA    CTATCCCGATCATTAAATTTCGACCCCCCCTCTTTTTTTCACTTTTTCGCCCTCCCTGGGACCTGTGTTGCTTTCCGTCTCGCCCGCGGAATGTTCATTCATGGTACGGTGTACCGAACGTCTGATGAACACCGGGAGCGGGGGTTGTGAGTCATATCAGAGCAGCAGCGAGCAAAAT-AAAAAATATAAGGAAACTCAAAAAATTCAC-TTTTCCCGCCCAAATTTTGGTTTGGGTTCAGTC-TTTTTGTGCGC-
CGCACCAATCCGGTACACTA    CTATCCCGATCATTAAATTTCGACCCCCCCTCTTTTTTTCACTTTTTCGCCCTCCCTGGGACCTGTGTTGCTTTCCGTCTCGCCCGCGGAATGTTCATTCATGGTACGGTGTACCGAACGTCTGATGAACACCGGGAGCGGGGGTTGTGAGTCATATCAGAGCAGCAGCGAGCAAAAT-AAAAAATATAAGGAAACTCAAAAAATTCAC-TTTTCCCGCCCAAATTTTGGTTTGGGTTCAGTC-TTTTTGTGCGC-
CGGCGGCGATGGTGGGGATA    CTATCCCGATCATTAAATTTCGACCCCCCCTCTTTTTTTCACTTTTTCGCCCTCCCTGGGACCTGTGTTGCTTTCCGTCTCGCCCGCGGAATGTTCATTCATGGTACGGTGTACCGAACGTCTGATGAACACCGGGAGCGGGGGTTGTGAGTCATATCAGAGCAGCAGCGAGCAAAAT-AAAAAATATAAGGAAACTCAAAAAATTCAC-TTTTCCCGCCCAAATTTTGGTTTGGGTTCAGTC-TTTTTGTGCGC-
CTCTGGTTCATATTCGCATA    CTATCCCGATCATTAAATTTCGACCCCCCCTCTTTTTTTCACTTTTTCGCCCTCCCTGGGACCTGTGTTGCTTTCCGTCTCGCCCGCGGAATGTTCATTCATGGTACGGTGTACCGAACGTCTGATGAACACCGGGAGCGGGGGTTGTGAGTCATATCAGAGCAGCAGCGAGCAAAAT-AAAAAATATAAGGAAACTCAAAAAATTCAC-TTTTCCCGCCCAAATTTTGGTTTGGGTTCAGTC-TTTTTGTGCGC-
CTGTATCTGCACATCTTTTA    CTATCCCGATCATTAAATTTCGACCCCCCCTCTTTTTTTCACTTTTTCGCCCTCCCTGGGACCTGTGTTGCTTTCCGTCTCGCCCGCGGAATGTTCATTCATGGTACGGTGTACCGAACGTCTGATGAACACCGGGAGCGGGGGTTGTGAGTCATATCAGAGCAGCAGCGAGCAAAAT-AAAAAATATAAGGAAACTCAAAAAATTCAC-TTTTCCCGCCCAAATTTTGGTTTGGGTTCAGTC-TTTTTGTGCGC-
CTGTGGCGGAGATGCGAGTA    CTATCCCGATCATTAAATTTCGACCCCCCCTCTTTTTTTCACTTTTTCGCCCTCCCTGGGACCTGTGTTGCTTTCCGTCTCGCCCGCGGAATGTTCATTCATGGTACGGTGTACCGAACGTCTGATGAACACCGGGAGCGGGGGTTGTGAGTCATATCAGAGCAGCAGCGAGCAAAAT-AAAAAATATAAGGAAACTCAAAAAATTCAC-TTTTCCCGCCCAAATTTTGGTTTGGGTTCAGTC-TTTTTGTGCGC-
GACAGTATGAAAAGCAACTA    CTATCCCGATCATTAAATTTCGACCCCCCCTCTTTTTTTCACTTTTTCGCCCTCCCTGGGACCTGTGTTGCTTTCCGTCTCGCCCGCGGAATGTTCATTCATGGTACGGTGTACCGAACGTCTGATGAACACCGGGAGCGGGGGTTGTGAGTCATATCAGAGCAGCAGCGAGCAAAAT-AAAAAATATAAGGAAACTCAAAAAATTCAC-TTTTCCCGCCCAAATTTTGGTTTGGGTTCAGTC-TTTTTGTGCGC-
GGAGATTAGACCTGGATCTA    CTATCCCGATCATTAAATTTCGACCCCCCCTCTTTTTTTCACTTTTTCGCCCTCCCTGGGACCTGTGTTGCTTTCCGTCTCGCCCGCGGAATGTTCATTCATGGTACGGTGTACCGAACGTCTGATGAACACCGGGAGCGGGGGTTGTGAGTCATATCAGAGCAGCAGCGAGCAAAAT-AAAAAATATAAGGAAACTCAAAAAATTCAC-TTTTCCCGCCCAAATTTTGGTTTGGGTTCAGTC-TTTTTGTGCGC-
GGTGCAAGAACTACTTTGTA    CTATCCCGATCATTAAATTTCGACCCCCCCTCTTTTTTTCACTTTTTCGCCCTCCCTGGGACCTGTGTTGCTTTCCGTCTCGCCCGCGGAATGTTCATTCATGGTACGGTGTACCGAACGTCTGATGAACACCGGGAGCGGGGGTTGTGAGTCATATCAGAGCAGCAGCGAGCAAAAT-AAAAAATATAAGGAAACTCAAAAAATTCAC-TTTTCCCGCCCAAATTTTGGTTTGGGTTCAGTC-TTTTTGTGCGC-
GTTGCCTGAGAATGCTGTTC    CTATCCCGATCATTAAATTTCGACCCCCCCTCTTTTTTTCACTTTTTCGCCCTCCCTGGGACCTGTGTTGCTTTCCGTCTCGCCCGCGGAATGTTCATTCATGGTACGGTGTACCGAACGTCTGATGAACACCGGGAGCGGGGGTTGTGAGTCATATCAGAGCAGCAGCGAGCAAAAT-AAAAAATATAAGGAAACTCAAAAAATTCAC-TTTTCCCGCCCAAATTTTGGTTTGGGTT------------------
GTTGTTTTGGCGACTTGGTA    CTATCCCGATCATTAAATTTCGACCCCCCCTCTTTTTTTCACTTTTTCGCCCTCCCTGGGACCTGTGTTGCTTTCCGTCTCGCCCGCGGAATGTTCATTCATGGTACGGTGTACCGAACGTCTGATGAACACCGGGAGCGGGGGTTGTGAGTCATATCAGAGCAGCAGCGAGCAAAAT-AAAAAATATAAGGAAACTCAAAAAATTCAC-TTTTCCCGCCCAAATTTTGGTTTGGGTTCAGTC-TTTTTGTG----
GTTTGGTGTGACGGCATGTA    CTATCCCGATCATTAAATTTCGACCCCCCCTCTTTTTTTCACTTTTTCGCCCTCCCTGGGACCTGTGTTGCTTTCCGTCTCGCCCGCGGAATGTTCATTCATGGTACGGTGTACCGAACGTCTGATGAACACCGGGAGCGGGGGTTGTGAGTCATATCAGAGCAGCAGCGAGCAAAAT-AAAAAATATAAGGAAACTCAAAAAATTCAC-TTTTCCCGCCCAAATTTTGGTTTGGGTTCAGTC-TTTTTGTGCGC-
TATGATTTGTGCTCTATTTA    CTATCCCGATCATTAAATTTCGACCCCCCCTCTTTTTTTCACTTTTTCGCCCTCCCTGGGACCTGTGTTGCTTTCCGTCTCGCCCGCGGAATGTTCATTCATGGTACGGTGTACCGAACGTCTGATGAACACCGGGAGCGGGGGTTGTGAGTCATATCAGAGCAGCAGCGAGCAAAAT-A----------------------------------------------------------------------------
TCAACAACTCTTGACTCATA    CTATCCCGATCATTAAATTTCGACCCCCCCTCTTTTTTTCACTTTTTCGCCCTCCCTGGGACCTGTGTTGCTTTCCGTCTCGCCCGCGGAATGTTCATTCATGGTACGGTGTACCGAACGTCTGATGAACACCGGGAGCGGGGGTTGTGAGTCATATCAGAGCAGCGGCGAGCAAAAT-AAAAAATATAAGGAAACTCAAAAAATTCAC-TTTTCCCGCCCAAATTTTGGTTTGGGTTCAGTC-TTTTTGTGCGC-
TCAGGCATTCCCCACATATA    CTATCCCGATCATTAAATTTCGACC-CCCCTCTTTTTTTCACTTTTTCGCCCTCCCTGGGACCTGTGTTGCTTTCCGTCTCGCCCGCGGAATGTTCATTCATGGTACGGTGTACCGAACGTCTGATGAACACCGGGAGCGGGGGTTGTGAGTCATATCAGAGCAGCAGCGAGCAAAAT-AAAAAATATAAGGAAACTCAAAAAATTCAC-TTTTCCCGCCCAAATTTTGGTTTGGGTTCAGTC-TTTTTGTGCGC-
TCGGTTTGGGCTGAGGAGTA    CTATCCCGATCATTAAATTTCGACCCCCCCTCTTTTTTTCACTTTTTCGCCCTCCCTGGGACCTGTGTTGCTTTCCGTCTCGCCCGCGGAATGTTCATTCATGGTACGGTGTACCGAACGTCTGATGAACACCGGGAGCGGGGGTTGTGAGTCATATCAGAGCAGCAGCGAGCAAAAT-AAAAAATATAAGGAAACTCAAAAAATTCAC-TTTTCCCGCCCAAATTTTGGTTTGGGTTCAGTC-TTTTTGTGCGC-
TGATTTGAAAATGACAAATA    CTATCCCGATCATTAAATTTCGACCCCCCCTCTTTTTTTCACTTTTTCGCCCTCCCTGGGACCTGTGTTGCTTTCCGTCTCGCCCGCGGAATGTTCATTCATGGTACGGTGTACCGAACGTCTGATGAACACCGGGAGCGGGGGTTGTGAGTCATATCAGAGCAGCAGCGAGCAAAAT-AAAAAATATAAGGAAACTCAAAAAATTCAC-TTTTCCCGCCCAAATTTTGGTTTGGGTTCAGTC-TTTTTGTGCGC-
TGTATTGTCCTGCGTGTGTA    CTATCCCGATCATTAAATTTCGACCCCCCCTCTTTTTTTCACTTTTTCGCCCTCCCTGGGACCTGTGTTGCTTTCCGTCTCGCCCGCGGAATGTTCATTCATGGTACGGTGTACCGAACGTCTGATGAACACCGGGAGCGGGGGTTGTGAGTCATATCAGAGCAGCAGCGAGCAAAAT-AAAAAATATAAGGAAACTCAAAAAATTCAC-TTTTCCCGCCCAAATTTTGGTTTGGGTTCAGTC-TTTTTGTGCGC-
TGTTGAAACTTTAGAAGATA    CTATCCCGATCATTAATTTTCGACCACCCTTCTGTTTTTCAATTTTTCGCCCTCCCTGGGACCTGTGTTAGTTTCCGTCTCGCCCGCGACATCTGCATTCATGATACAGTGTACCAGACGTCTGATGAACACCGGGAGCGGGGGTTCCGAGTCATATTGGAGCAGCAGCGAGCAAAAT-AAAAAATATCAGGAAACACAAAAAAGTCAC-TTTTCCCGCGCAAATTCTGGTTTGGGTTCAGTC-TTTTTGTGCGCA
TTCTGTTATGGATTGATGTA    CTATCCCGATCATTAAATTTCGACCCCCCCTCTTTTTTTCACTTTTTCGCCCTCCCTGGGACCTGTGTTGCTTTCCGTCTCGCCCGCGGAATGTTCATTCATGGTACGGTGTACCGAACGTCTGATGAACACCGGGAGCGGGGGTTGTGAGTCATATCAGAGCAGCAGCGAGCAAAAT-AAAAAATATAAGGAAACTCAAAAAATTCAC-TTTTCCCGCCCAAATTTTGGTTTGGGTTCAGTC-TTTTTGTGCGC-


CoTc2 Phylogeny 5' ITR
6 264
CGTATCTACCTA_1989136651      CTATCACCCAAAAAAGTTTTTTACATCGCGATTTGTTTTGGTTAATTCAGTCTCCATCTCCGTGTGACGACGGTTAGTTCGCCCTATTTCACATGTGGGGTGTGCGTCGGTGTACCCTACATCGGAAAATGATGAGGAGCGGGGACGGGAAGAGAAGTGTGCGTGTGGGGACCGCGTGGATGCGGGAAAACATCG-AAAAAAGCGCGCGCTTTGGATTGAATTTTTCCCGCCTTTTTCTCTCATTTCTACAGTTCGACGCCCCC
CTTTGTGCTGTA_2017252152      CTATCACCCAAAAACGTTTTTTACATCGCGATTTGTTTTGGTTAATTCAGTCTCCATCTCCGTGTGACGACGGTTAGTTCGCCCTATTTCACATGTGGGGTGTGCGTCGGTGTACCCTACATCGGAAAATGATGAGGAGCGGGGACGGGAAGAGAAGTGTGCGTGTGGGGACCGCGTGGATGCGGGAAAACATCGAAAAAAAGCGCGCGCTTTGGATTGAATTTTTCCCGCCTTTTTCTCTCATTTCCACAGTTCGACGCCCCC
GTCTGAATTGTA_2125297448      CTATCACCCCAAAAAGTTTTTTACATCGCGATTTGTTTTGGTTAATTCAGTCTCCATCTCCGTGTGACGACGGTTAGTTCGCCCTATTTCACATGTGGGGTGTGCGTCGGTGTACCCTACATCGGAAAATGATGAGGAGCGGGGACGGGAAGAGAAGTGTGCGTGTGGGGACCGCGTGGATGCGGCAAAACATCG-AAAAAAGCGCGCGCTTTGGATTGAATTTTTCCCGCCTTTTTCTCTCATTTCCACAGTTCGACGCCCCC
TGCAACTTGTTA_2011573027      CTATCACCCAAAAAAGTTTTTTACATCGCGATTTGTTTTGGTTAATTCAGTCTCCATCTCCGTGTGACGACGGGTAGTTCGCCCTATTTCACATGTGGGGTGTGCGTCGGTGTACCCTACATCGGAAAATGATGAGGAGCGGGGACGGGAAGAGAAGTGTGCGTGTGGGGACCGCGTGGATGCGGAACAACATCGAAACAAAGCGCGCGCTTTGGATTGAATTTTTCCCGCCTTTTTCTCTCATTTCCACAGTCCGACGCCCCC
TTGACGACATTA_2125292594      CTATCACCCAAAAAAGTTTTTTACATCGCGATTTGTTTCGGTTAATTCAGTCTCCATCTCCCTGTGACGACGGTTAGTTCGCCCTATTCCACATGTGGGGTGTGCGTCGGTGTACCCTACATCGGAAAATGATGAGGAGCGGGGACGGGAAGAGAAGTGTGCGTGTGGGGACCGCGTGGATGCTGGAAAACATCGAAAAAAAGCGCGCACTTTGGATTGAATTTTTCCCGCCTTTTTCTCTCATTTCCACAGTTCGACGCCCCC
TTTGTTTGTTCA_1998223878      CTATCACCCAAGAAGGTTTTTTACATCGCGATTTGTTTTGGTTAATTCAGTCTCCATCTCCGTGTGACGACGGTTAGTTCGCCCTATTTCACATGTGGGGTGTGCGTCGGTGTACCCTACATCGGAAAATGATGAGGAGCGGGGACGGGAAGAGAAGTGTGCGTGTGGGGACCGCGTGGATGCGGAACAACATCGAAACAAAGCGCGCGCTTTGGATTGAATTTTTCCCGCCTTTTTCTCTCATTTCCACAGTTCGACGCCCCC

CoTc2 Diversity 5' ITR
6 264
CGTATCTACCTA      CTATCACCCAAAAAAGTTTTTTACATCGCGATTTGTTTTGGTTAATTCAGTCTCCATCTCCGTGTGACGACGGTTAGTTCGCCCTATTTCACATGTGGGGTGTGCGTCGGTGTACCCTACATCGGAAAATGATGAGGAGCGGGGACGGGAAGAGAAGTGTGCGTGTGGGGACCGCGTGGATGCGGGAAAACATCG-AAAAAAGCGCGCGCTTTGGATTGAATTTTTCCCGCCTTTTTCTCTCATTTCTACAGTTCGACGCCCCC
CTTTGTGCTGTA      CTATCACCCAAAAACGTTTTTTACATCGCGATTTGTTTTGGTTAATTCAGTCTCCATCTCCGTGTGACGACGGTTAGTTCGCCCTATTTCACATGTGGGGTGTGCGTCGGTGTACCCTACATCGGAAAATGATGAGGAGCGGGGACGGGAAGAGAAGTGTGCGTGTGGGGACCGCGTGGATGCGGGAAAACATCGAAAAAAAGCGCGCGCTTTGGATTGAATTTTTCCCGCCTTTTTCTCTCATTTCCACAGTTCGACGCCCCC
GTCTGAATTGTA      CTATCACCCCAAAAAGTTTTTTACATCGCGATTTGTTTTGGTTAATTCAGTCTCCATCTCCGTGTGACGACGGTTAGTTCGCCCTATTTCACATGTGGGGTGTGCGTCGGTGTACCCTACATCGGAAAATGATGAGGAGCGGGGACGGGAAGAGAAGTGTGCGTGTGGGGACCGCGTGGATGCGGCAAAACATCG-AAAAAAGCGCGCGCTTTGGATTGAATTTTTCCCGCCTTTTTCTCTCATTTCCACAGTTCGACGCCCCC
TGCAACTTGTTA      CTATCACCCAAAAAAGTTTTTTACATCGCGATTTGTTTTGGTTAATTCAGTCTCCATCTCCGTGTGACGACGGGTAGTTCGCCCTATTTCACATGTGGGGTGTGCGTCGGTGTACCCTACATCGGAAAATGATGAGGAGCGGGGACGGGAAGAGAAGTGTGCGTGTGGGGACCGCGTGGATGCGGAACAACATCGAAACAAAGCGCGCGCTTTGGATTGAATTTTTCCCGCCTTTTTCTCTCATTTCCACAGTCCGACGCCCCC
TTGACGACATTA      CTATCACCCAAAAAAGTTTTTTACATCGCGATTTGTTTCGGTTAATTCAGTCTCCATCTCCCTGTGACGACGGTTAGTTCGCCCTATTCCACATGTGGGGTGTGCGTCGGTGTACCCTACATCGGAAAATGATGAGGAGCGGGGACGGGAAGAGAAGTGTGCGTGTGGGGACCGCGTGGATGCTGGAAAACATCGAAAAAAAGCGCGCACTTTGGATTGAATTTTTCCCGCCTTTTTCTCTCATTTCCACAGTTCGACGCCCCC
TTTGTTTGTTCA      CTATCACCCAAGAAGGTTTTTTACATCGCGATTTGTTTTGGTTAATTCAGTCTCCATCTCCGTGTGACGACGGTTAGTTCGCCCTATTTCACATGTGGGGTGTGCGTCGGTGTACCCTACATCGGAAAATGATGAGGAGCGGGGACGGGAAGAGAAGTGTGCGTGTGGGGACCGCGTGGATGCGGAACAACATCGAAACAAAGCGCGCGCTTTGGATTGAATTTTTCCCGCCTTTTTCTCTCATTTCCACAGTTCGACGCCCCC
